# Supplementary material for: PBRM1 directs PBAF to pericentromeres and protects centromere integrity
Source: Nat Commun. 2025 Feb 26;16:1980. doi: 10.1038/s41467-025-57277-9 (PMC11865495; doi:10.1038/s41467-025-57277-9)
Supplement: Supplementary file 4 — Source Data [file 41467_2025_57277_MOESM4_ESM.xlsx]

## Sheet: Figure 1
Fig 1(b)
Western blotting for PBRM1 in RPE1 parental & PBRM1 KOs
																					Lane
																					1	RPE1 parental
																					2	PBRM1 KO1
																					3	PBRM1 KO2
																					4	PBRM1 KO3
Fig 1(c)
Scaled abundance - proteomics
	Parental	KO1	KO2	KO3
Rep I	179.2	77.7	73.3	80.9
Rep II	219.1	76.3	73.4	71.2
Fig 1(d)
Proliferation data - RPE1
% confluence
	Parental			KO1			KO2
Time (h)	Rep I	Rep II		Rep I	Rep II		Rep I	Rep II
0:00:00	7.14257	6.53442		7.34474	6.3787		5.9892	6.19067
4:00:00	8.22373	6.34199		8.19706	6.87149		6.9154	6.62339
8:00:00	9.0974	8.61182		8.92579	7.67682		7.35975	7.4517
12:00:00	10.485	9.85438		10.4538	8.68405		8.11925	8.14053
16:00:00	11.637	10.9436		11.8577	9.50382		9.34648	9.42
20:00:00	13.3285	12.5884		13.67	11.1671		10.5233	10.7411
24:00:00	14.0483	13.5995		14.4914	11.4781		10.5607	10.8159
28:00:00	17.6554	16.6441		16.933	14.2574		12.5866	12.4634
32:00:00	20.487	19.4413		19.7528	15.568		14.1629	14.5247
36:00:00	24.2091	22.3198		23.5138	13.1736		16.3288	17.2178
40:00:00	27.7506	25.6274		27.3311	14.4052		18.7383	20.586
44:00:00	32.9136	30.2178		31.5173	17.2085		21.7208	23.4803
48:00:00	39.958	37.0996		37.726	19.4707		25.5447	27.5704
52:00:00	46.4892	43.3591		44.1068	21.415		29.736	31.5948
56:00:00	54.5342	51.222		50.7845	25.1358		34.5194	37.3241
60:00:00	62.4349	59.2508		58.1204	27.491		39.6239	10.04318*
64:00:00	70.3968	67.8723		65.9017	46.0409		45.4278	48.9721
68:00:00	77.0187	75.6633		73.9066	51.1629		51.8227	54.6436
72:00:00	83.5908	81.7667		80.6587	57.1205		59.571	62.9254
76:00:00	88.4497	87.4959		85.551	60.9686		64.8191	70.3145
80:00:00	92.4318	91.8088		89.9291	67.7873		71.6743	74.5738
84:00:00	94.9921	95.0444		93.5144	86.0638		78.2209	80.6343
88:00:00	96.854	97.1765		96.0696	89.1768		83.6161	84.4722
92:00:00	98.1628	98.4248		97.7311	92.5659		87.4593	88.4001
96:00:00	99.044	99.1		98.882	94.2201		90.0691	91.1169
100:00:00	99.4196			99.3871			93.2636
104:00:00	99.7439			99.7187			95.6637
108:00:00	99.8534			99.778			96.5208
112:00:00	99.9416			99.8822			97.7913
Fig 1(e)
Cell cycle stages- RPE1
% in each cell cycle phase
	Parental				KO1				KO2
	Rep I	Rep II	Rep III	Rep IV	Rep I	Rep II	Rep III	Rep IV	Rep I	Rep II	Rep III	Rep IV
G1	49.2	49.6	45.5	61.4	48.4	41.7	40.2	61.5	53.3	46	43.1	60.8
S	16.5	21.2	20.3	16.7	19	22.8	20.7	17.5	19.2	23.7	26.8	14
G2/M	32.3	28.4	31.2	17.8	29.9	33	36.7	19.5	24.6	27.8	28.4	21
Fig 1(k)
Protein Log2FC (RPE1 PBRM1 KO versus parental)
	KO1	KO2	KO3
MIS18a	-0.71502	-1.13309	-0.45048
MIS18BP1	-0.0858	-0.48676	-0.47977
RSF1	0.081456	0.039408	0.051816
KAT7	-0.23049	-0.54719	-0.24554
SMC2	-0.16798	-0.26995	-0.18678
SMC4	-0.23019	-0.36391	-0.28729
NCAPD3	0.087732	-0.29008	-0.01496
NCAPG2	-0.20101	-0.52688	-0.24057
NCAPH2	-0.62182	-0.65514	-0.52624
CENPC	-0.29808	-0.37582	-0.47393
CENPT	-0.55761	-0.51753	-0.66297
CENPS	-0.42223	0.648156	0.219313
CENPX	-0.01854	-0.75758	-0.04997
CENPO	-0.41165	-0.86231	-0.23363
CENPU	-0.34792	-0.5264	-0.53235
CENPL	-0.09503	-0.24022	0.105272
CENPN	0.293914	-0.60241	-0.09311
CENPH	-0.6057	-0.82795	-0.6143
CENPI	0.01495	-0.32757	-0.41838
CENPK	-0.1289	-0.62244	-0.42926
KNL1	-0.03664	-0.47148	-0.44157
ZWINT	-0.19181	-0.11648	-0.03183
NDC80	0.122227	-0.23417	-0.26338
NUF2	0.054748	-0.0667	0.007841
SPC24	-0.13841	-0.43958	-0.26969
SPC25	-0.27646	-0.38635	-0.46961
DSN1	-0.50901	-0.82863	-0.71227
MIS12	-0.06523	-0.21709	-0.37024
NSL1	-0.22567	-0.31105	-0.17834
PMF1	0.08033	-0.05105	0.229959
INCENP	0.137631	-0.60395	-0.43003
BIRC5	-0.35283	-1.03008	-0.63323
CDCA8	0.440738	-0.12467	0.167945
AURKB	-0.00661	-0.22294	-0.33585
CENPE	0.25082	-0.18698	-0.32002
CENPF	0.409835	-0.07347	-0.07849
CENPB	-0.22794	-0.28147	-0.16043
CENPV	-0.50525	-0.39225	-0.45199
CENPJ	-1.07442	-0.17093	-0.02438
CDCA2	-0.60168	-0.9542	-1.69546
CBX1	-0.13203	-0.10294	-0.09885
SIRT6	0.12836	-0.12289	-0.19764
UHRF2	-0.16454	0.074859	-0.00972
SUV39H1	0.151433	-0.5164	0.483602
SETDB1	0.019633	-0.08693	0.072371
DAXX	-0.09511	0.127886	-0.13468
SSRP1	-0.21697	-0.41363	-0.43483
SMARCAD1	-0.10523	-0.12471	-0.18463
ATRX	0.023389	0.045725	0.213837
BAZ1A	-0.17117	-0.21499	-0.4378
BAZ1B	-0.19918	-0.06372	-0.26248
CBX3	-0.27044	-0.12646	-0.2163
CBX5	-0.28389	-0.02504	-0.00733
CHRAC1	-0.3964	-0.43919	-0.5695
DNMT1	-0.10988	0.097165	-0.15161
EZH2	-0.26561	-0.24136	-0.36899
HELLS	-0.25914	-0.22451	-0.66489
KDM4A	-0.5378	-1.04891	-1.13871
KMT5C	-0.18612	-0.11924	-0.11548
LRWD1	-0.18148	-0.34063	-0.39611
MACROH2A1	-0.17376	0.019114	0.024239
POLE3	-0.23868	-0.25442	-0.21483
SMARCA5	-0.11109	-0.15673	-0.12639
Fig 1(l)
Transcrip Log2FC (KO versus parental)
	Rep I		Rep II
	KO1	KO2	KO1	KO2
MIS18A	-0.11418	-0.10726	-0.61498	-0.71267
MIS18BP1	-0.28902	-0.2276	-0.67345	-0.56551
RSF1	0.245675	0.211664	0.997126	1.06692
KAT7	0.104441	0.206402	0.505912	0.32409
SMC2	-0.0874	-0.06032	0.689696	0.825022
SMC4	-0.33795	-0.21802	-0.02589	0.131448
NCAPD3	0.019068	0.014569	0.327887	0.336707
NCAPG2	0.158321	0.261635	1.2615	1.36529
NCAPH2	-0.54762	-0.3437	-0.62121	-0.72962
CENPC	-0.14039	-0.13939	-0.17407	-0.0635
CENPT	-0.32188	-0.18743	-0.2926	-0.54882
CENPS	-0.76933	-0.73263	-1.16797	-1.1345
CENPX	-0.40417	-0.28835	-0.44652	-0.83656
CENPO	-0.01432	0.018498	0.708019	0.5542
CENPU	-0.32781	-0.28671	-0.89548	-0.75725
CENPL	-0.04959	-0.03706	-0.33622	-0.33932
CENPN	-0.18882	-0.11663	-0.68801	-0.76519
CENPH	-0.43393	-0.40379	-1.63186	-1.59265
CENPI	-0.27614	-0.25043	0.241528	0.345041
CENPK	-0.22147	-0.12335	-0.78792	-0.56458
KNL1	-0.09177	0.013462	-0.11457	0.037109
ZWINT	-0.01514	-0.01073	0.762204	0.666298
NDC80	-0.40849	-0.38459	-0.95397	-0.94928
NUF2	-0.28809	-0.34115	-0.47901	-0.34215
SPC24	-0.4716	-0.35498	-0.94244	-1.25807
SPC25	-0.27378	-0.19928	0.675931	1.03724
DSN1	-0.39557	-0.41813	-0.71073	-0.70937
MIS12	-0.29683	-0.30443	-1.02017	-0.99397
NSL1	-0.04654	-0.01046	-0.31142	-0.28278
PMF1	-0.36248	-0.0888	0.083031	-0.34789
INCENP	0.225418	0.207161	1.56802	1.57434
BIRC5	-0.09156	-0.01521	-0.68723	-0.87165
CDCA8	-0.00948	-0.03052	0.1147	-0.10015
AURKB	-0.35659	-0.27678	-0.5671	-0.77517
CENPE	0.004353	0.126182	0.478172	0.575988
CENPF	0.151101	0.241527	1.11549	1.20675
CENPB	-0.02663	0.123822	0.492188	0.323317
CENPV	-1.29041	-1.34094	-1.84499	-1.89079
CENPJ	-0.09272	-0.03528	-0.00443	-0.07883
CDCA2	-0.15349	-0.23763	-0.04382	0.039907
CBX1	-0.14061	-0.02338	0.733445	0.722231
SIRT6	0.150076	0.316582	-0.12432	-0.3425
UHRF2	-0.21232	-0.15393	-0.31073	-0.14423
SUV39H1	-0.05564	-0.04088	0.202799	0.119558
SETDB1	0.083227	0.17899	-0.00956	-0.07234
DAXX	-0.32853	-0.13814	-0.25838	-0.41845
SSRP1	0.092373	0.136036	0.528956	0.441449
SMARCAD1	-0.06609	-0.09307	-0.67254	-0.6775
ATRX	0.100359	0.169046	0.68323	0.920061
BAZ1A	-0.05468	0.048631	0.432396	0.47989
BAZ1B	0.081829	0.216856	0.825308	0.869949
CBX3	-0.3149	-0.18987	-1.43572	-1.41579
CBX5
CHRAC1	-0.27565	-0.40425	0.06324	-0.00217
DNMT1	0.120586	0.368301	1.24887	1.2986
EZH2	-0.17412	-0.13514	0.371929	0.494377
HELLS	-0.41346	-0.43221	-0.36778	-0.19948
KDM4A	0.041268	0.10689	0.65917	0.588439
KMT5C	0.098592	0.104369	-0.22532	-0.3644
LRWD1	-0.1296	-0.02737	-0.44522	-0.62045
MACROH2A1	0.058921	0.134307	0.65691	0.639116
POLE3	-0.18905	-0.14119	-0.62696	-0.70317
SMARCA5	-0.03256	0.113264	0.345023	0.360614

## Sheet: Figure 2
Fig 2(a)
Normalised FISH data
Area - Chr2
Median area (pixel^2) - PAR
Rep I	69
Rep II	24
Rep III	40
Rep IV	29
All area data normalised to median parental area for each replicate
Median - normalised
Rep I				Rep II				Rep III				Rep IV
PAR	KO1	KO2		PAR	KO1	KO2		PAR	KO1	KO2		PAR	KO1	KO2
1	1.31884	1.08696		1	1.04167	1		1	1.075	1.2		1	1	1.10345
Rep I				Rep II				Rep III				Rep IV
PAR	KO1	KO2		PAR	KO1	KO2		PAR	KO1	KO2		PAR	KO1	KO2
0.956522	0.521739	1.01449		0.916667	0.541667	0.958333		1.9	1.3	1.75		0.758621	1.65517	1.06897
0.362319	1.63768	0.927536		0.791667	0.75	0.916667		1.8	1.925	1.325		0.206897	0.206897	1.51724
1.2029	1.21739	0.666667		0.958333	1.04167	2.08333		1.65	0.6	1.175		1.03448	0.827586	0.413793
0.811594	1.5942	0.753623		0.416667	0.916667	1.375		1.325	0.5	1.65		0.448276	0.344828	1.06897
1.05797	2.17391	1		0.916667	1.08333	0.5		0.85	1.75	0.75		1.51724	1.41379	0.448276
0.565217	0.507246	0.318841		0.791667	0.541667	1.83333		1.025	1.375	1.2		0.655172	1.51724	1.68966
0.550725	1.46377	1.01449		0.75	0.583333	1.5		2.075	0.2	2.375		0.448276	1.2069	1.10345
0.623188	1.44928	1.50725		0.708333	1.20833	1.625		0.8	2.325	0.775		1.06897	2.17241	0.137931
1.07246	1.4058	1.2029		1.125	0.666667	1.625		0.8	1.675	1.325		0.896552	1.51724	0.931034
0.971014	1.27536	1.50725		1.08333	0.625	0.666667		0.275	2.35	0.3		1.13793	0.724138	0.241379
1.07246	1.26087	1.53623		1.45833	1.25	1.54167		1.45	0.25	0.25		0.793103	1.58621	0.206897
0.710145	1.57971	1.73913		0.625	1	0.958333		0.925	1.725	0.95		1.17241	0.310345	1.13793
0.913043	1.46377	1.27536		1.41667	1.20833	1.41667		0.85	0.75	1.925		1.93103	2.06897	0.37931
1.01449	1.84058	1.11594		1.16667	2.25	0.958333		1.625	1.25	1.35		1.03448	2.17241	0.275862
0.768116	1.24638	1.08696		0.875	2.16667	0.791667		0.875	1.675	1		0.413793	0.793103	1
0.565217	1.89855	1.08696		1.04167	2.20833	1.20833		0.225	2.175	1.2		0.724138	0.310345	1.41379
0.376812	1.4058	1.23188		1.08333	1.66667	0.916667		2.775	1.75	1.4		1.24138	1.31034	2.51724
0.84058	1.24638	1.31884		1	1	0.958333		0.9	0.85	2.275		0.448276	2.03448	1.03448
0.768116	1.49275	1.01449		1.75	1.625	0.791667		0.8	0.325	2.6		0.275862	0.137931	1.03448
0.985507	1.4058	1.08696		1.54167	0.875	1.91667		2	0.725	0.575		1	1.37931	1.06897
0.985507	1.4058	0.84058		1.58333	0.541667	1.66667		0.975	1.2	0.525		1.03448	2.10345	2.37931
0.652174	1.34783	1.24638		0.958333	1.16667	1.33333		1.275	0.35	1.575		0.965517	0.827586	0.793103
0.57971	1.31884	0.927536		1.08333	0.791667	1		1.7	1.625	1.95		0.586207	1	1.06897
1.08696	1.44928	1.2029		1.79167	0.958333	1		1.55	1.275	0.9		0.62069	0.482759	3.62069
1.23188	1.50725	0.347826		1.95833	0.583333	0.833333		1.95	0.7	1.725		1.17241	1.89655	0.758621
0.753623	1.46377	1.3913		0.875	1.66667	1.04167		2.575	0.6	0.575		1.7931	1.7931	0.275862
1.08696	0.898551	0.550725		0.791667	1.04167	1.625		0.95	0.7	0.35		2.31034	0.758621	0.689655
1.13043	1.33333	1.21739		0.458333	2.45833	0.958333		0.7	0.525	2.5		0.344828	0.689655	0.517241
0.884058	1.43478	1.31884		1.16667	0.916667	1.20833		2.2	0.475	2.225		1.37931	1.37931	0.275862
1.31884	1.6087	1.01449		1.5	0.708333	1.20833		1.075	1.15	1.275		0.448276	0.241379	1
0.536232	1.66667	1.23188		1.375	1.04167	1		0.625	1.1	1.175		0.517241	2.03448	0.965517
0.637681	1.6087	1.13043		1.54167	0.5	0.833333		0.5	1.125	1.525		1.10345	0.689655	0.758621
0.753623	1.82609	1.3913		0.833333	0.958333	0.791667		1.275	0.775	1.925		1.31034	0.206897	0.551724
0.449275	1.31884	0.898551		0.75	0.958333	1.29167		1.05	0.7	0.5		1.48276	0.586207	0.344828
0.927536	1.49275	1.15942		0.5	0.541667	0.916667		0.9	1.275	1.45		0.206897	0.689655	0.241379
0.724638	1.27536	1.46377		0.583333	0.875	1		0.375	1.425	1.2		0.724138	0.172414	0.275862
0.927536	0.608696	1.28986		0.375	0.458333	1.29167		0.9	0.7	0.425		0.724138	0.517241	0.931034
0.550725	1.78261	0.623188		1.45833	2	0.5		0.95	1.075	0.625		0.206897	0.206897	1.17241
0.681159	1.33333	1.05797		0.791667	0.916667	1.08333		0.95	0.225	1.625		0.241379	0.931034	1
0.666667	1.65217	1.23188		1.25	1.875	1.04167		0.85	0.35	1.875		0.793103	1.62069	0.275862
0.681159	1.43478	1.43478		1.375	0.416667	0.833333		1.175	0.375	1.425		1.37931	0.275862	0.896552
0.608696	1.43478	0.318841		1.25	0.791667	1.79167		0.6	0.825	1.55		0.413793	0.896552	2.24138
0.623188	1.57971	1.18841		0.708333	0.708333	1.08333		0.375	1.6	0.225		2.06897	1.62069	1.41379
0.782609	1.4058	1.42029		1.29167	1.08333	1.16667		0.75	0.9	2.5		1.72414	1.2069	0.896552
1.02899	1.24638	1.24638		1	1	1.33333		0.575	1.5	1.625		2.24138	1.41379	1.10345
1.21739	1.3913	0.855072		0.708333	1.41667	1		1.125	0.4	0.2		0.137931	0.275862	0.37931
0.608696	1.57971	1.7971		1.45833	0.875	1.20833		1.425	1.225	1.2		0.448276	1.62069	1.51724
1.42029	1.34783	1.08696		0.458333	1.45833	1.70833		1.2	0.4	1.375		0.586207	1.48276	1.34483
0.84058	1.04348	1.52174		1.95833	1.125	0.75		1.175	0.95	1.4		1	0.551724	1.41379
0.797101	1.42029	1.4058		1.125	1.79167	1.5		1.05	1.875	1.225		0.965517	0.310345	1.37931
0.681159	1.47826	1.13043		1.29167	1.625	0.875		0.9	0.675	1.725		2.03448	0.724138	0.758621
0.376812	1.72464	1.63768		1	0.958333	1.75		0.75	1.4	1.3		0.827586	1.17241	0.275862
0.753623	1.65217	1.14493		1.79167	1.375	1.25		0.65	1.325	2.4		2.2069	0.896552	0.758621
0.84058	1.30435	1.2029		0.541667	1.25	1.70833		0.95	1.425	1.975		1.10345	0.827586	1.48276
0.913043	1.46377	1.56522		0.625	3.125	1.58333		1.425	0.625	1.725		1.10345	0.62069	0.793103
0.753623	1	1.62319		0.583333	1.54167	1		1.55	0.675	1.7		1.65517	1.86207	1
0.884058	1.28986	1.46377		1.29167	1.41667	1.29167		1.9	1.25	0.2		0.137931	0.586207	0.827586
0.84058	1.53623	1.23188		1.08333	1.83333	0.916667		2.15	1.5	0.725		1.96552	2.41379	1.44828
0.782609	0.884058	1.01449		0.791667	0.916667	0.583333		1.325	1.475	0.2		0.517241	2.41379	0.275862
0.550725	1.55072	1.05797		2.25	1.33333	0.541667		1.4	0.5	0.25		2.10345	2	1.58621
0.84058	1.47826	1.02899		0.708333	0.916667	0.666667		0.9	1.65	1.375		1.41379	0.172414	1.65517
0.710145	1.47826	0.362319		1.5	1.25	0.916667		1.975	2.075	1.85		1.27586	0.931034	1.58621
0.304348	1.34783	1.2029		0.791667	1.66667	0.791667		1.7	2.3	1.15		1.17241	0.275862	0.689655
1.02899	1.6087	1		1.70833	1.58333	1.16667		0.8	2.25	1.825		1.75862	1.17241	1.68966
0.782609	1.66667	1.13043		1	1	1.04167		1.35	1.9	1.775		1.27586	0.482759	1.68966
0.666667	1.91304	0.797101		1.33333	0.75	0.791667		1.25	1	1.6		0.310345	1.44828	1.58621
0.73913	2.02899	1.52174		1.25	0.666667	0.916667		0.875	0.8	1.575		1.44828	0.137931	1.17241
0.753623	1.85507	1.4058		0.791667	1.08333	0.875		1.475	0.55	0.25		0.517241	0.827586	0.724138
0.637681	1.71014	1.11594		0.875	1.79167	0.791667		0.55	0.7	1.2		0.655172	0.172414	2.37931
0.536232	1.5942	1.08696		0.333333	0.833333	1.20833		0.625	0.775	0.375		1.7931	0.37931	1.34483
0.956522	1.49275	1.23188		0.958333	1.70833	0.875		0.35	0.95	1.5		1	0.413793	0.448276
0.637681	1.82609	1.04348		1.33333	0.958333	1.08333		0.35	1.375	1.15		1	0.37931	1.62069
0.811594	1.81159	1.3913		0.541667	0.833333	0.916667		1.65	1.025	0.6		1.03448	0.827586	1.27586
0.478261	1.66667	0.623188		0.875	1.375	0.75		1.4	0.975	0.875		1.68966	0.137931	1.86207
0.637681	1.47826	1.46377		1.29167	0.875	0.333333		0.775	0.25	0.375		1.65517	2.10345	0.137931
0.594203	0.376812	1.50725		0.958333	1.29167	1.33333		0.9	0.975	1.225		0.689655	0.793103	0.965517
0.956522	1.66667	1.26087		0.791667	1.04167	0.625		0.475	1.05	0.55		1	3.06897	0.896552
0.768116	1.52174	1.53623		0.583333	0.875	2.29167		0.35	1.425	1.675		1.48276	0.551724	1.34483
0.782609	0.884058	1.05797		1.25	1.20833	0.666667		0.95	0.775	1.05		0.137931	0.758621	1.65517
0.637681	1.52174	1.08696		0.958333	0.875	2		0.825	1.275	1.775		1.68966	1.06897	0.758621
0.73913	1.4058	1		0.916667	1.41667	1.625		0.8	0.7	0.35		0.275862	1.2069	1.55172
1.08696	2.28986	0.768116		1.16667	0.708333	1.08333		0.925	1.5	0.775		0.275862	1.7931	0.344828
1.04348	1.18841	0.956522		0.416667	1.25	2.41667		1.225	2.025	1.625		1.17241	0.37931	0.896552
0.710145	0.608696	1.21739		1.29167	0.75	1.04167		0.45	1.525	1.125		1.44828	0.896552	1.58621
0.942029	1.62319	0.985507		1.75	0.833333	2.33333		0.625	1.05	1.5		1.51724	0.62069	0.965517
0.73913	1.42029	1.55072		1.08333	1.04167	0.375		1.5	1.975	0.95		1.31034	0.137931	1.10345
0.753623	2.24638	1.46377		1.95833	0.5	0.583333		1.175	1.575	1.6		1	0.310345	1.58621
1.07246	1.42029	1.24638		0.5	0.791667	0.875		0.875	1.25	1.875		2.24138	1.24138	1.03448
0.797101	1.42029	1.36232		1.04167	1.20833	1.45833		0.45	1.05	1.325		1.7931	0.551724	0.758621
0.666667	1.43478	0.289855		0.5	0.916667	1.375		0.65	1.175	0.25		1.62069	0.62069	1.2069
0.855072	1.36232	1.27536		1	1.5	0.5		0.675	1.35	1.2		0.310345	1.62069	1.10345
0.73913	1.46377	0.666667		1.83333	0.666667	0.833333		0.875	1.4	0.95		1.03448	0.517241	1.24138
1	0.289855	1.18841		0.416667	0.458333	1.08333		1.65	1.05	0.7		0.241379	2.10345	1
1.23188	1.63768	1.69565		0.458333	1.08333	0.458333		1.4	1.6	1.125		0.275862	0.586207	0.551724
1.17391	1.52174	1.46377		0.833333	1.45833	1.33333		0.4	1.05	0.95		1.7931	0.310345	0.448276
0.84058	1.50725	1.2029		1.20833	1.25	0.833333		0.4	1.5	0.65		1.55172	0.310345	1.75862
0.637681	1.65217	0.362319		0.875	0.333333	1.375		1.05	1	0.525		2.10345	0.62069	1.58621
0.623188	1.71014	1.31884		0.791667	0.333333	0.583333		1.425	1.8	2.475		0.310345	0.793103	1.48276
1.10145	0.898551	1.28986		2.41667	0.625	0.583333		1.775	0.725	1.2		0.137931	0.310345	1.51724
0.826087	1.5942	0.478261		1.16667	0.666667	0.666667		0.825	0.675	1.575		0.241379	0.413793	1.31034
0.347826	2.10145	0.594203		0.75	0.541667	1.45833		0.95	1.55	1.7		1.31034	0.344828	2.34483
0.594203	1.52174	1.2029		0.916667	2.04167	0.916667		0.425	1.35	0.575		0.310345	0.862069	1.89655
0.449275	0.681159	1.13043		0.375	1.41667	1.29167		0.575	1.875	0.85		0.310345	0.965517	1
1.23188	1.66667	1.36232		0.625	0.5	1.58333		0.35	1.275	0.625		0.586207	0.344828	1.10345
0.391304	1.08696	0.942029		0.708333	0.833333	0.541667		0.875	1	1.55		0.62069	2	1.75862
0.826087	1.05797	1.17391		1.33333	0.5	1		0.55	1.1	1.175		1.82759	1.65517	0.482759
0.84058	1.05797	1.15942		1.625	0.666667	0.875		0.875	0.775	0.4		0.896552	1.24138	1.68966
0.884058	1.34783	1.01449		1.83333	1	1.29167		0.4	2.25	0.525		1.31034	0.965517	1.62069
0.927536	1.30435	1.4058		1.875	0.625	0.5		0.475	1.975	0.6		1.82759	1.41379	1.13793
0.710145	1.15942	1.46377		1.79167	0.708333	0.833333		1.525	1	2.075		0.551724	0.137931	0.827586
0.855072	1.24638	1.14493		1.29167	0.875	0.541667		0.95	1.325	1.725		1.06897	0.655172	0.551724
1.4058	0.884058	1.33333		1.91667	1.91667	0.625		1.65	0.95	1.7		0.482759	0.413793	1.68966
1.23188	1.43478	1.49275		0.75	0.875	0.958333		1.725	1.525	0.625		2.06897	2.75862	0.896552
1.2029	1.17391	1.05797		0.875	0.833333	1		0.65	0.9	1.75		1.93103	1.7931	0.689655
1.21739	1.47826	1.36232		0.583333	1.83333	0.875		1.075	1	0.325		1.13793	1.31034	1.34483
0.811594	0.652174	1.34783		1.125	1.5	1.125		0.6	0.6	0.2		0.137931	1.13793	1.7931
0.898551	1.23188	1.11594		2.04167	1.125	1.375		1.65	1.525	2.2		1.31034	1.13793	1.34483
0.391304	1.47826	1.33333		0.666667	1.66667	1.91667		0.3	0.875	1.65		0.241379	1.31034	1.17241
0.985507	1.34783	1.42029		0.708333	1.54167	1.29167		0.55	1.825	1.55		0.586207	0.482759	0.965517
0.652174	0.362319	1.26087		1.29167	2.58333	0.833333		1.15	0.3	1.5		1.13793	2.31034	0.827586
0.84058	1.36232	1.50725		0.625	0.708333	0.541667		1.8	1.025	1.85		1.55172	1.75862	0.862069
1.02899	1.42029	0.898551		0.625	1.16667	0.75		1.725	2.1	0.375		0.689655	0.965517	1
1.27536	0.898551	0.405797		1.04167	0.75	0.333333		1.5	0.7	0.675		1.86207	2.17241	0.62069
0.884058	0.521739	1.04348		0.375	0.333333	1.5		0.9	0.625	1.15		1.62069	0.172414	0.137931
1.27536	1.4058	1.01449		0.583333	1.25	2.20833		1.225	1.275	0.25		0.172414	1.03448	2.17241
0.869565	1.33333	1.15942		0.416667	0.625	0.5		1.725	0.875	1.575		0.551724	0.137931	0.724138
0.898551	1.21739	0.463768		0.916667	1.33333	0.458333		0.5	1.05	1.4		1.03448	1.65517	0.551724
0.463768	0.942029	1.42029		0.5	1.54167	1.16667		0.475	1.325	0.9		0.862069	0.206897	0.172414
1.13043	1.2029	0.391304		0.916667	0.708333	1		1.1	1.1	1.125		1.72414	2.27586	1.24138
0.971014	0.362319	1.04348		1.16667	0.416667	1		1.025	1.4	0.95		1.24138	0.137931	1.13793
0.985507	1.01449	1.17391		1.70833	1.16667	1		1.6	1.425	1.725		0.37931	2.13793	0.275862
0.768116	1.76812	1.08696		1.5	1.375	0.458333		0.775	1.15	2.225		1.31034	0.344828	0.551724
0.913043	1.33333	1.18841		1.33333	0.958333	0.708333		0.725	0.825	1.15		2.03448	1.51724	0.793103
0.942029	0.318841	1.24638		0.375	1.625	0.458333		1.675	1.025	2.125		1.41379	0.689655	1.51724
0.913043	1.31884	1		0.333333	0.833333	2.04167		0.8	1	1		0.862069	2.24138	0.965517
0.913043	0.594203	1.2029		0.625	0.958333	0.541667		1.575	1.05	1.575		0.827586	1.06897	2.10345
0.73913	0.985507	1.36232		0.958333	0.791667	1		1.525	0.85	2.625		0.896552	1.37931	2.27586
1.01449	1.44928	0.869565		0.791667	1.16667	1.33333		0.975	1.25	0.9		1.2069	0.241379	1.27586
0.550725	1.21739	1.15942		2.25	1.08333	0.958333		1.1	0.325	0.525		0.517241	1.58621	0.586207
1.08696	1.37681	1.50725		1.16667	1.45833	0.875		1.075	1.1	2.05		1.2069	1	0.896552
0.826087	1.47826	0.985507		1.5	1	0.541667		0.75	1.675	1.775		0.172414	1.82759	1.17241
1.26087	1.47826	1		1.58333	0.666667	0.666667		1.425	0.7	1		1.68966	0.344828	1.65517
1.23188	1.5942	1.23188		0.75	0.333333	0.625		2.6	1.225	0.375		1.44828	0.62069	0.310345
1.44928	2.02899	1.26087		0.458333	1.625	1.875		0.675	0.575	0.6		0.896552	0.37931	0.206897
1.43478	1.68116	0.913043		1.75	1.625	1.83333		0.3	1.55	1.3		0.310345	0.517241	0.586207
0.362319	1.88406	1.2029		1.58333	1.70833	0.416667		2.125	1.225	1.25		1.06897	0.413793	1.48276
1.05797	0.898551	1.37681		0.791667	0.625	1.70833		0.925	0.75	1.55		1.03448	2.03448	1.44828
1.36232	1.15942	1.05797		0.583333	0.541667	1.08333		1.3	0.975	0.4		1.65517	0.758621	1.75862
1.23188	0.724638	1.23188		2.75	1.25	0.75		1.55	0.55	0.675		1.7931	1.62069	0.793103
0.884058	1.26087	0.84058		0.708333	1.25	1		1.65	1.7	2.6		0.965517	0.758621	0.37931
1.31884	1.3913	1.15942		1.08333	1.70833	0.666667		0.425	0.825	0.5		1	1.37931	1.65517
0.956522	1.47826	0.797101		1.875	1.5	0.75		0.725	0.9	1.275		1.06897	2.2069	1.65517
1.04348	1.23188	1.43478		0.708333	0.708333	1.29167		1.45	1.975	0.9		1.96552	2.03448	1.24138
1.5942	1.49275	1.15942		1.125	1.125	1.20833		1.575	0.85	1.675		0.896552	0.310345	1.03448
0.927536	1.42029	1.26087		1.25	0.75	2.29167		2.275	1.275	0.65		1.24138	0.448276	0.413793
0.826087	0.782609	1.21739		0.916667	0.708333	0.958333		2	1.2	0.8		1.27586	0.931034	0.62069
1.13043	1.11594	1.24638		1	0.708333	0.791667		0.225	0.45	0.275		1.44828	2	1.31034
2.21739	1.28986	0.724638		0.958333	0.583333	0.541667		1.25	0.825	0.225		0.448276	0.896552	1.55172
0.710145	1.56522	1.02899		0.541667	1.95833	1.20833		0.725	0.275	0.3		1.58621	0.241379	1.68966
0.710145	1.75362	1.21739		1.25	1.45833	2.04167		1.075	0.6	1.2		1.68966	2.06897	1.06897
1.15942	0.869565	1.13043		0.791667	0.416667	1.66667		0.75	1.575	1		0.310345	0.517241	0.965517
0.782609	1.46377	1.21739		1.16667	0.583333	0.458333		1.725	0.425	1.875		0.724138	0.310345	0.310345
1.10145	1.26087	0.971014		1.75	1.16667	1.25		1.625	0.675	0.275		1	1	1.10345
1.18841	1.31884	1		2.33333	0.791667	0.416667		1.7	0.925	0.825		2.13793	0.344828	0.793103
1.49275	1.18841	1.01449		0.75	0.791667	0.791667		1.725	1.35	0.675		0.241379	0.965517	1.62069
1.11594	1.24638	1.56522		1.54167	0.541667	0.666667		1.3	1.5	0.65		1.10345	1.44828	1.2069
1.13043	1.66667	1.3913		2.625	1.04167	0.541667		0.8	1.125	1.2		0.137931	0.241379	1.34483
1.05797	1.33333	1.01449		0.708333	1.125	0.666667		0.675	1.375	0.9		0.310345	0.344828	1.31034
0.913043	1.34783	1.02899		0.416667	1	1.5		0.8	0.45	1.3		2	0.965517	2.10345
1.01449	1.3913	0.826087		1.83333	1.16667	1.04167		1.3	1.475	3.15		1.75862	1.62069	1.48276
0.478261	1.3913	1.10145		0.333333	1.29167	1		0.95	1.15	0.725		2.10345	2	0.655172
1.10145	1.52174	1.26087		1.79167	0.416667	2.16667		2.35	2.075	0.5		1.58621	1.2069	2.37931
1.43478	1.28986	1.05797		0.583333	0.583333	0.833333		1.75	0.5	1.025		0.551724	0.586207	0.517241
1.10145	1.28986	1.44928		0.708333	0.916667	2		0.95	1.275	1.075		0.137931	0.896552	0.413793
0.73913	1.66667	1.05797		1.33333	0.541667	0.916667		0.975	1.25	2.35		1.82759	1.48276	0.931034
0.695652	1.63768	1.56522		0.583333	1.41667	0.583333		0.85	1.1	1.625		1.55172	2.10345	2.10345
1.24638	1.34783	1.26087		0.75	0.75	0.625		0.425	1.375	0.95		1.75862	2.44828	2.37931
1.11594	1.44928	1.44928		1.33333	0.875	1.33333		0.425	1.8	1.525		2.06897	1	1.65517
1.37681	1.36232	0.956522		0.75	0.541667	0.666667		0.5	0.675	1.65		0.413793	1.06897	1.75862
1.01449	1.63768	1.27536		0.833333	0.875	1.20833		1.475	0.3	1.25		0.344828	1.13793	0.896552
0.942029	1.42029	1.10145		0.833333	0.375	0.333333		0.85	0.325	1.45		1.41379	0.37931	0.862069
1.31884	1.07246	1.14493		1.08333	0.333333	0.541667		1.125	0.575	1.975		0.758621	1.17241	1.75862
1.24638	1.95652	0.753623		1.25	0.666667	1.41667		0.75	0.25	1.45		1.17241	1.68966	0.827586
0.637681	1.46377	1.01449		1.5	0.833333	0.916667		0.95	0.475	1.925		1.27586	0.137931	1.82759
0.971014	1.30435	1.04348		1.125	1.625	1.08333		1.5	1.65	0.875		1.96552	1.06897	1.41379
0.826087	1.43478	1.18841		1.5	1.08333	1.125		1.9	0.425	1.125		0.482759	1.58621	0.310345
1.07246	1.33333	1.52174		1.04167	1.25	0.833333		1.625	1.025	0.425		0.275862	1.06897	1.48276
0.855072	1.30435	0.855072		1.625	1.58333	0.708333		0.675	0.6	1.15		2.2069	0.655172	1.86207
0.797101	1.62319	0.73913		1.58333	2.58333	0.875		0.575	0.725	0.9		2.10345	0.137931	1.24138
0.913043	1.21739	0.826087		1.875	0.875	1.04167		0.8	1.825	1.825		0.310345	1.41379	0.655172
0.869565	1.52174	1.17391		1.95833	1.41667	1.375		1.925	0.875	1.075		1.58621	1.06897	1.55172
0.73913	1.2029	0.956522		1.45833	2.54167	0.791667		1.775	2.45	0.325		0.137931	1.03448	0.655172
0.637681	1.69565	1.15942		0.5	0.666667	0.708333		1.7	1.525	1.725		0.551724	0.137931	0.827586
0.449275	1.53623	1.53623		1.29167	1.20833	1		1.025	0.875	0.85		2.2069	1.03448	0.689655
1.02899	1.37681	1.84058		1.125	1.25	0.833333		1.075	0.55	1.125		2.17241	1.7931	0.172414
0.797101	1.3913	0.913043		0.416667	1.04167	1.08333		1.45	0.6	0.75		1.51724	1.48276	1.37931
1.37681	0.521739	1.31884		0.333333	1.625	0.958333		2.125	0.4	0.475		1.41379	0.655172	0.137931
1.17391	1.42029	1.50725		1.41667	1.08333	0.833333		1.3	1.1	1.225		0.172414	1.37931	1.58621
1.11594	1.47826	1.36232		1.25	0.583333	1.625		0.625	0.7	1.225		0.448276	1.37931	0.793103
1.31884	1.52174	1.24638		0.666667	0.75	0.583333		0.925	2.025	1.675		0.724138	1.34483	1.2069
0.782609	1.46377	0.521739		1	1.91667	2.04167		0.35	0.2	1.175		0.896552	0.241379	1.68966
1.04348	1.4058	1		0.625	1.91667	1.83333		1.4	0.65	0.2		0.689655	1.10345	1.27586
1.26087	1.78261	1.56522		1.5	0.625	1.20833		1.225	0.6	1.25		0.241379	2.75862	1.06897
1.04348	1.66667	0.434783		1.58333	0.875	1.16667		0.4	1.65	2.775		0.586207	1.55172	1.72414
1.3913	1.24638	0.434783		0.333333	1.08333	1.125		1.125	1.925	1.125		0.413793	1.58621	1.68966
1.44928	1.27536	0.768116		0.5	1.33333	1.58333		0.35	1.55	1.35		0.275862	1.41379	0.206897
0.927536	1.24638	1.33333		1.83333	1.04167	1.25		1.9	0.95	2.675		0.310345	0.482759	0.931034
1.30435	1.44928	1.30435		0.875	0.625	1.375		0.9	0.525	2.25		0.344828	0.724138	0.206897
1.33333	1.21739	1.24638		1.125	1.45833	1.20833		1.025	1.2	0.825		1.62069	1.89655	1.86207
0.536232	1.33333	0.782609		0.833333	0.916667	1.875		1	1.025	1		2	0.793103	1.62069
0.855072	1.21739	0.449275		0.416667	0.916667	1.625		0.975	0.95	1.15		0.206897	0.517241	1.86207
1.42029	1.76812	1.62319		0.916667	0.375	0.958333		1.45	0.4	1.625		1.27586	1.48276	0.310345
1.36232	0.898551	0.927536		1.33333	0.875	1		1.1	1.3	0.575		2.27586	1.55172	2.10345
1.33333	1.66667	1.24638		0.583333	1.16667	1.875		0.7	0.95	0.725		1.44828	0.896552	1.96552
1.36232	1.92754	1.37681		0.458333	1.5	1.08333		0.725	0.85	0.875		1.24138	1.51724	2.03448
1.6087	1.42029	1.10145		1	1.25	1.375		0.55	1.225	1.25		1.62069	0.37931	1
0.811594	1.21739	1.17391		1.33333	0.708333	0.666667		0.775	2.15	1.45		0.862069	1.48276	0.344828
1.91304	1.43478	1.4058		0.875	0.5	2.20833		0.225	0.65	1.425		0.827586	1.48276	1.44828
1.47826	1.56522	1.3913		0.583333	1.08333	1.66667		1.85	1.05	0.475		0.724138	0.137931	1.68966
1.46377	1.34783	1.30435		0.833333	0.791667	0.791667		0.675	1.45	1.35		0.793103	1.96552	2.24138
1.27536	0.913043	0.942029		1.45833	0.666667	0.916667		1.2	1.15	2.375		1.41379	2.13793	1.24138
1.24638	1.02899	1.14493		0.958333	0.666667	0.666667		0.95	1.575	0.925		0.586207	0.37931	1.86207
0.768116	1.01449	1.53623		1.04167	1.04167	1.41667		1.4	1.25	0.575		0.344828	2	0.172414
1.71014	1.13043	1.17391		2.75	1.20833	1.58333		0.65	1.2	0.725		0.172414	0.724138	0.793103
0.289855	1.15942	1.52174		0.583333	1.20833	1.20833		1.675	1.2	1.075		0.724138	0.62069	0.206897
1.23188	1.14493	1.49275		0.791667	0.958333	1.41667		1.425	0.55	0.675		0.758621	2.06897	0.827586
1.43478	1.34783	0.478261		1.75	1.16667	1.08333		1.35	1.125	1.375		0.37931	1.06897	1.10345
1.21739	0.753623	1.28986		0.625	1.08333	1.58333		0.525	0.975	1.6		0.724138	1.86207	0.482759
1.08696	0.652174	1.04348		0.666667	0.916667	1.41667		1.425	1.4	1.375		0.137931	1.96552	0.310345
1.33333	1.10145	1.37681		0.583333	0.916667	1.375		1.7	0.825	1.925		0.310345	0.137931	0.275862
1.14493	1.10145	1.31884		2.58333	0.625	1.08333		0.525	0.775	1.625		0.586207	0.62069	1.75862
1.17391	0.637681	1.04348		0.375	1.70833	0.916667		0.425	0.75	0.8		0.241379	0.655172	0.137931
1.18841	1.26087	1.56522		0.916667	1.04167	1.375		0.825	0.85	1.925		2.10345	1.55172	1.96552
1.34783	1.57971	1.08696		0.75	1.5	1.375		1.9	1.325	1.275		0.310345	1.93103	0.448276
1.44928	1.53623	1.30435		0.75	1.41667	0.833333		0.8	1.225	0.325		1.7931	1.31034	2.27586
0.304348	1.31884	0.884058		0.875	0.833333	1.54167		1.125	0.5	0.55		1.72414	1	2.10345
1.18841	1.49275	0.318841		1.25	1.79167	1.45833		0.775	0.425	1.775		0.206897	0.413793	1.17241
1.33333	1.21739	1.27536		0.583333	1.16667	0.958333		0.525	0.8	1.875		2.58621	1.13793	0.413793
0.956522	1.23188	1.31884		1.54167	1	0.375		0.375	2.5	0.975		1.2069	1.03448	1.93103
0.318841	1.3913	1.47826		1.25	1.41667	0.791667		0.475	1.95	1.075		0.310345	1.37931	0.344828
1.50725	1.24638	1.3913		0.833333	0.958333	1.625		1.075	0.95	0.875		0.275862	1.31034	2.06897
1.42029	1.42029	1.28986		0.541667	1.16667	0.666667		0.85	1.575	2.15		0.586207	1.7931	0.137931
0.855072	0.666667	1.31884		1.91667	0.5	0.833333		0.775	0.275	2.35		1.7931	1.41379	1.51724
1.4058	1.21739	1.18841		2	1	0.666667		0.975	0.575	0.95		0.344828	2.03448	1.31034
1.44928	0.956522	1.49275		0.666667	1.41667	0.958333		0.35	1.35	1.85		1.03448	0.517241	1.72414
1.28986	1.33333	0.333333		0.791667	1.33333	1.16667		1.375	1.525	2.925		1.17241	1.31034	1.03448
1.11594	1.13043	1.65217		1.04167	0.375	1.33333		0.875	0.85	0.425		1.13793	1.34483	1.51724
1.63768	1.42029	1.11594		0.541667	0.333333	0.916667		1.175	0.8	0.675		1.27586	1.48276	1.55172
0.391304	0.869565	1.05797		0.791667	1.125	0.958333		1.475	0.75	1.45		1.82759	0.793103	0.758621
1.23188	1.18841	1.78261		0.625	1.29167	1.70833		0.6	0.925	1.45		0.862069	0.965517	1.75862
1.04348	0.971014	1.34783		0.375	0.583333	1.20833		1.45	0.75	0.3		0.448276	1.2069	1.48276
1.5942	0.304348	1.42029		0.583333	0.958333	0.708333		0.35	0.925	0.425		1.03448	0.413793	1.51724
1.18841	1.24638	1.36232		1.04167	1.20833	1.08333		2.325	1.35	0.6		1.75862	0.793103	1.03448
0.768116	0.478261	1.23188		0.833333	1	0.541667		1.5	0.525	0.75		0.482759	1.72414	0.62069
0.304348	1.44928	1.47826		1.79167	0.875	1.33333		1.95	0.725	0.5		2.27586	0.724138	1.75862
1.33333	0.84058	1.3913		2.625	0.708333	0.916667		0.275	0.825	0.775		2.31034	0.827586	1.86207
1.23188	1.02899	0.927536		3.04167	0.666667	1.25		1.5	0.275	0.625		0.965517	1.7931	1.41379
1	1.26087	1.34783		0.75	0.75	0.875		0.25	0.85	0.65		0.793103	0.724138	1.03448
1.34783	1.3913	0.84058		0.583333	0.916667	0.916667		1.225	1.15	0.85		0.137931	0.413793	0.137931
1.23188	1.21739	0.623188		1.25	1.29167	0.833333		0.525	1.375	1.75		1.17241	1.51724	0.482759
1.47826	1.36232	1.28986		0.416667	1.41667	0.708333		0.5	1.25	2.15		4.51724	1.24138	1.13793
0.869565	1.36232	1.69565		0.583333	0.791667	1.29167		0.725	1.2	1.2		0.448276	2.44828	0.655172
1.36232	0.985507	1.4058		1.16667	1.66667	2.79167		0.55	1.375	1.725		0.724138	1.65517	1.24138
0.898551	1.2029	1.4058		0.708333	0.666667	1.41667		1.85	0.3	1.15		0.793103	1.93103	1.31034
1.31884	0.492754	1.56522		0.5	1.125	0.875		0.775	0.825	1		1.58621	1.72414	0.482759
1.46377	1.55072	1.53623		0.708333	2.54167	1.04167		1.175	0.4	0.725		0.448276	1.65517	0.689655
1.3913	0.898551	1.33333		0.583333	0.458333	1.5		0.475	1.2	1.4		0.241379	0.551724	1.7931
1.46377	1.33333	1.28986		0.666667	0.333333	1.25		1.225	0.4	0.5		0.965517	2.34483	1.58621
1.21739	1.2029	1.27536		0.958333	1.95833	0.666667		0.975	0.95	0.825		1.41379	1.93103	1.7931
0.898551	1.23188	1.11594		0.916667	0.791667	1.625		0.775	1.175	2.05		0.965517	2	1.24138
0.768116	1.26087	1.34783		1.29167	0.875	1.08333		0.525	1.175	0.8		0.62069	1.44828	0.827586
1.14493	1.81159	1.13043		1.41667	2	2.125		0.35	0.4	1.05		2	1.58621	2.27586
1.01449	1.14493	1.05797		0.791667	2.16667	1.08333		1.1	1.075	1.825		1.31034	0.793103	1.41379
1.24638	0.42029	1.07246		0.791667	1.95833	0.541667		0.675	1.9	1.575		1.48276	1.27586	0.517241
0.927536	1.49275	1.28986		1.125	1.25	1.04167		1.025	1.05	1.375		2.55172	1.17241	0.793103
1.21739	1.53623	0.318841		0.791667	1.125	1.04167		0.875	0.725	1.1		0.206897	0.413793	0.275862
0.507246	0.463768	1.10145		0.708333	1.41667	1.33333		1.65	0.825	0.4		0.482759	1.37931	0.344828
1.18841	1.52174	1.23188		0.708333	1.54167	0.791667		1.05	1.6	1.225		0.827586	1.03448	2.06897
1.44928	1.43478	1.21739		0.875	1.83333	1.54167		0.5	1.225	0.575		0.448276	1.31034	0.448276
1.24638	2.01449	1.05797		1.58333	1.83333	0.791667		0.2	1.825	0.375		1.13793	0.965517	0.551724
1.57971	0.652174	1.27536		1.29167	0.666667	1.08333		1.725	0.475	0.575		1.31034	1.10345	1.13793
1.08696	1.33333	1.08696		0.666667	2	0.958333		0.925	1.35	1.575		1.75862	0.517241	1.51724
1.34783	1.49275	1.33333		1.5	0.583333	1.375		0.325	1.25	1.175		1.68966	0.896552	1.24138
1.37681	0.492754	1.18841		1.5	0.833333	1.58333		0.725	2.3	1.125		1.37931	1	0.689655
0.376812	1.04348	1.21739		1	0.708333	0.791667		1.475	1.025	1.725		0.724138	0.413793	0.655172
0.594203	1.17391	1.17391		2	0.666667	1.08333		1.5	1.05	0.85		1.62069	0.689655	1.48276
1.97101	0.333333	1.05797		1.54167	0.625	0.916667		0.575	0.875	1.475		1.55172	1	1.96552
1.18841	0.42029	0.985507		0.75	0.5	0.416667		1.4	0.35	0.825		0.448276	2	0.793103
1.33333	1.6087	1.04348		1.66667	2.16667	1.70833		1	0.925	2.025		1.41379	0.37931	0.172414
0.927536	1.17391	0.956522		2.125	1.20833	0.708333		1.45	1.15	1.875		1.03448	0.310345	2
1.72464	1.6087	0.913043		1.125	0.958333	0.75		1.6	0.85	0.475		0.206897	0.551724	0.448276
0.753623	1.24638	0.855072		0.375	0.916667	1.70833		0.85	1.25	1.425		1.51724	0.655172	0.172414
1.05797	1.37681	1.14493		0.791667	1	1.125		1.375	0.725	2.075		1.58621	0.275862	1.34483
1.75362	0.536232	1.14493		1.45833	0.625	0.75		0.825	1.55	0.65		0.827586	1.51724	0.862069
1.08696	1.36232	1.17391		1.33333	0.958333	1		1.1	0.45	1.95		1.13793	0.931034	0.689655
1.3913	1.08696	1.23188		0.708333	1.41667	0.958333		1.3	0.975	1.65		0.62069	0.172414	2.03448
0.492754	0.782609	1.01449		0.625	1.41667	0.5		0.675	1.45	0.775		1.65517	0.551724	0.655172
1.05797	1.28986	1.18841		1.125	0.875	1.5		1.425	1.85	0.9		0.137931	1.68966	1.62069
1.47826	1.26087	1.01449		1.20833	1.04167	0.916667		1.3	1.675	2.175		0.206897	0.62069	1.41379
1.17391	0.913043	1.23188		1.5	1.04167	0.541667		0.875	0.35	1.225		1.03448	1.10345	1.89655
1.17391	1.17391	1.44928		1.125	1.16667	0.708333		0.8	1.975	1.225		0.62069	0.137931	0.931034
1.2029	1.28986	0.942029		1.375	1.29167	0.5		2.275	2.125	1.825		1.48276	1.34483	0.413793
1.04348	1.24638	0.753623		0.541667	1.33333	0.875		1.775	0.375	1.05		0.310345	1.51724	1.10345
1.26087	1.72464	1.17391		1.58333	0.916667	0.75		2.125	0.675	0.65		1.72414	2	1.65517
0.826087	1.63768	1.05797		0.583333	0.416667	0.666667		1.175	0.25	0.45		1.82759	1.86207	0.482759
1	1.66667	1.4058		0.541667	1	1.70833		1.175	0.925	1.55		0.241379	1.48276	1.86207
1.10145	1.36232	1.15942		0.791667	1.125	1.16667		1.175	1.3	0.3		0.137931	1.44828	2.2069
1.07246	1.65217	1.01449		0.416667	1.66667	0.666667		0.925	0.425	0.25		0.517241	0.689655	0.862069
1.07246	1.36232	0.768116		0.375	0.75	0.791667		0.65	1.625	0.275		0.517241	0.137931	0.896552
0.985507	1.44928	0.913043		0.791667	0.916667	0.916667		0.55	1.45	0.85		0.965517	1.58621	0.482759
0.956522	1.82609	0.782609		0.875	1	1.54167		1.325	1.2	1.65		1.51724	1	0.793103
1.05797	1	1.46377		1.25	1.04167	1		0.8	1.5	0.35		1.86207	0.206897	0.586207
1.23188	1.26087	1.2029		0.5	0.583333	1.04167		2.3	2.05	0.225		1.55172	0.344828	0.62069
0.797101	1.37681	1.04348		0.5	1.125	1.08333		1.45	2.025	0.725		0.310345	1.17241	1.13793
0.73913	1.28986	0.681159		1.70833	0.666667	0.916667		1.55	1.425	0.55		1.48276	0.482759	1.37931
0.84058	1.76812	1.65217		0.916667	0.875	0.916667		0.6	0.375	1.575		0.448276	1.55172	1.65517
0.376812	1.27536	1.08696		0.833333	0.583333	1.20833		1.55	0.8	1.7		1.31034	1.41379	1.41379
1.15942	1.34783	1.28986		0.791667	0.708333	0.666667		2.9	0.575	0.85		0.517241	1	1.2069
1.33333	1.76812	0.942029		0.625	1.625	1		0.825	0.375	0.55		0.724138	1.03448	1.10345
1.05797	1.13043	1.23188		0.875	1.625	1.83333		1.825	1.65	0.9		0.517241	0.551724	0.827586
1.36232	1.37681	1.24638		1.625	1	0.875		1.7	0.65	1.725		1.13793	1.31034	0.655172
1.08696	1.4058	0.985507		1.375	2.5	1.41667		1.025	0.35	1.2		1.65517	0.137931	1.37931
1.21739	1.43478	1.26087		1.79167	0.833333	1.41667		0.85	0.325	2.1		1	1	0.448276
0.536232	1.3913	1.02899		2.08333	0.666667	1.16667		0.7	0.65	2.35		0.793103	0.482759	0.724138
1.04348	0.376812	1.02899		0.375	1.54167	1.79167		0.575	0.275	1.625		0.275862	0.310345	2.06897
1.15942	1.3913	0.565217		1.16667	1.375	0.791667		0.575	1.075	1.65		1.89655	1	3.2069
0.594203	1.28986	0.985507		0.5	1.75	1.875		0.65	2.125	1.55		0.793103	0.689655	1
0.898551	1.49275	1.89855		1.33333	1.08333	0.75		1.25	0.8	1.05		0.586207	0.37931	0.137931
1.14493	1.63768	0.333333		0.875	0.833333	0.666667		1.075	1.7	0.25		1.37931	1.72414	1.27586
0.782609	0.521739	1.34783		0.375	0.583333	1.08333		0.95	2.05	0.625		1.48276	1	0.241379
1.08696	1.50725	1.78261		0.416667	1.58333	0.958333		1.85	1.1	1.975		0.896552	0.586207	0.413793
1.27536	1.31884	1.37681		1	0.5	0.708333		0.725	0.925	0.375		0.137931	0.137931	0.448276
1.17391	0.942029	1.55072		0.625	0.791667	0.5		1.15	0.425	0.7		0.896552	0.448276	0.482759
1.26087	0.681159	1.43478		2.58333	0.75	0.708333		1.075	1.825	1.275		0.482759	1.93103	0.862069
1.44928	1.50725	1.14493		1.16667	1.54167	0.916667		0.325	0.975	0.525		1.44828	1.7931	1.03448
0.333333	1.33333	1.46377		1.20833	0.583333	0.5		1.45	1.05	1.875		1.58621	1.93103	0.413793
0.289855	0.376812	1.18841		1.45833	1.41667	0.958333		1.45	1.3	0.425		1.27586	0.517241	2.2069
1.07246	1.4058	1.50725		2	1.29167	1.29167		1.375	2.4	1.275		1.44828	1	2.65517
1.18841	1.47826	1.33333		1.58333	0.916667	2		0.25	2.075	0.75		0.275862	0.62069	0.275862
1.14493	1.69565	0.434783		1.625	2.04167	0.833333		0.525	0.75	1.3		0.896552	0.655172	0.655172
1.04348	1.47826	0.463768		0.75	1.45833	1.08333		1.675	1.975	1.575		0.241379	1	1.75862
1.02899	1.81159	0.84058		0.583333	0.875	1.04167		0.425	0.7	1.375		0.586207	2.41379	0.482759
1.27536	1.33333	1.52174		1.375	1.41667	1.33333		1.075	0.625	2.375		1.17241	0.689655	1.55172
1.13043	1.24638	1.05797		0.666667	0.625	1.20833		2.3	1.225	1.05		1.27586	2.7931	1.27586
1.02899	1.55072	1.43478		1.45833	0.625	0.791667		2.2	0.375	0.475		1.58621	1	1.93103
1.73913	1.44928	1.10145		0.666667	1.375	1.125		2.4	0.55	1.625		1.17241	1.55172	0.62069
1.26087	1.72464	1.24638		0.916667	1.66667	0.666667		1.725	0.825	1.35		0.827586	0.62069	1.72414
0.956522	1.2029	0.304348		0.375	1.375	1.70833		0.225	0.95	1.025		1.13793	0.482759	0.551724
0.927536	0.492754	1.14493		0.916667	1.54167	1		0.975	0.475	0.825		1.2069	0.241379	1.27586
1.13043	1	1.36232		0.875	0.416667	1.41667		1.25	1.075	0.775		0.896552	0.758621	1.27586
1.31884	1.97101	1.47826		1.25	0.875	1.29167		0.525	1.425	1.375		0.965517	2.13793	0.655172
1.65217	0.550725	1.24638		0.833333	0.5	1.16667		1.175	1.075	1.7		0.310345	0.172414	1.41379
1	1.57971	1.26087		1.79167	0.5	1.45833		1	0.325	1.1		0.413793	0.655172	0.965517
0.594203	0.57971	1.56522		0.583333	0.375	1.66667		1.725	0.225	0.4		1.93103	1.48276	1.48276
1.02899	1.08696	1.47826		1.33333	1.04167	1.66667		1.575	1.075	0.475		1.68966	0.517241	1.48276
0.985507	1.18841	1.4058		1.79167	1.45833	1.375		1.2	1.25	0.9		0.586207	0.655172	1.68966
0.449275	1.44928	1.2029		1.41667	0.5	1.16667		0.575	1.675	0.625		1.51724	0.482759	1.58621
1.07246	1.52174	1.27536		1.08333	0.708333	1.20833		2.125	1.025	2.125		0.344828	1.89655	1.65517
1.4058	0.898551	1.37681		0.333333	1.25	0.666667		0.425	0.875	1.625		0.241379	0.37931	1.58621
1	1.55072	1.11594		1.29167	0.583333	1		0.25	1.15	1.125		1.75862	0.137931	1.89655
1.10145	1.11594	0.623188		1.08333	0.833333	1.5		0.85	0.725	1.475		1.27586	0.37931	1.75862
1.14493	1.26087	1.65217		0.625	1.125	0.583333		1.625	1.775	0.35		0.793103	1.65517	0.62069
1.44928	1.5942	1.46377		0.666667	1.625	1.54167		1.9	1.3	2.375		1.24138	1.68966	0.862069
1.43478	0.637681	1.34783		1.08333	1.45833	0.833333		1.025	1	1.725		1.03448	0.62069	1.51724
0.855072	1.46377	1.36232		0.5	1.625	1.91667		0.625	1.1	0.95		1.24138	1.44828	1.37931
1.10145	1.76812	1.44928		1.45833	1.625	0.666667		0.325	0.35	2.15		1.62069	2.93103	1.82759
1.17391	0.797101	0.768116		1.29167	0.791667	1.25		0.525	0.55	2.175		1	1.86207	1.44828
0.971014	1.46377	1.04348		0.75	1.20833	1.58333		2.2	1.475	0.225		0.137931	0.413793	1.24138
1.17391	0.869565	0.927536		0.541667	1.04167	1.70833		2.575	1.1	1.5		0.551724	0.448276	1.17241
0.956522	0.333333	1.08696		1.20833	0.916667	0.541667		3.025	0.95	1.175		2.34483	1.89655	0.827586
0.681159	0.724638	0.971014		0.333333	0.916667	1.125		1.3	1.125	0.425		0.448276	1.55172	1.68966
1.17391	1.68116	0.942029		0.791667	1.33333	0.708333		2.275	1.65	0.55		0.448276	0.241379	1.65517
0.594203	0.289855	0.884058		0.583333	1	1.54167		0.65	0.85	1.4		1	1.37931	1.06897
0.768116	1.31884	0.855072		1.33333	1.16667	2.125		0.7	0.8	1.125		0.931034	0.37931	1.10345
0.927536	1.23188	0.855072		0.791667	1.58333	1.25		1.2	1.875	1.075		0.827586	0.724138	0.344828
1.52174	1.11594	0.956522		1.33333	1.41667	1.66667		1.575	1.475	0.275		0.310345	1.31034	0.965517
1.46377	1.18841	1.04348		0.666667	1.70833	0.666667		1.675	1.025	1.7		1.75862	0.551724	1.27586
0.956522	1.18841	1.26087		1.625	0.333333	0.916667		2.575	0.875	1.85		0.586207	1.96552	1.82759
0.565217	1.34783	0.898551		0.541667	0.791667	0.541667		0.75	1.875	1.25		1.44828	1.86207	0.448276
1.36232	1.14493	1.11594		0.916667	1.41667	1.25		0.925	0.35	1.225		0.655172	0.551724	0.724138
1.27536	1.2029	1.07246		0.75	1.25	0.708333		0.575	1.125	1.175		1.65517	0.241379	0.758621
0.927536	1.66667	0.956522		1.70833	1.04167	0.875		0.6	1.6	0.425		1.62069	0.689655	1.72414
1.13043	1.73913	0.971014		0.875	1.25	0.875		0.625	1.25	1.1		0.241379	1.13793	1.65517
1.44928	1.30435	1.17391		1.20833	1	1.25		0.225	1.25	0.45		1.68966	1.24138
1.27536	0.971014	1.11594		1.25	1.125	1.20833		0.5	1.25	1.075		0.655172	1.72414
1.53623	1.36232	0.985507		1.20833	0.708333	0.5		2.4	1.675	2.75		1.58621	0.275862
1.23188	1.52174	1.21739		1.04167	0.916667	0.916667		1.375	0.375	0.9		1.68966	1.68966
1.07246	1.47826	0.898551		0.916667	1.20833	0.791667		1.25	0.425	0.225		2.10345	2.41379
1.34783	1.37681	0.869565		1	1.125	0.75		2.075	0.675	2.85		0.827586	0.655172
1.14493	0.927536	1.02899		0.75	2.125	1.08333		0.925	1.525	1.325		1.13793	1.68966
1.15942	1.11594	0.971014		0.458333	1.79167	1.66667		0.55	1.5	0.95		0.137931	1.2069
1.02899	1.36232	0.898551		1.75	1.70833	1.54167		0.625	0.875	0.775		0.689655	0.689655
1.07246	1.33333	0.985507		0.625	1.79167	0.916667		1.275	2.15	1		0.586207	0.862069
1.7971	1.4058	1.08696		0.541667	0.75	1.41667		1.05	0.95	1.35		1.27586	0.551724
1.36232	1.89855	1.27536		1.08333	1.29167	1.625		0.95	1.525	1.1		1	0.517241
0.826087	0.826087	1.17391		1.5	0.583333	1.58333		1.6	1.85	2.25		1.82759	0.206897
0.985507	1.24638	0.913043		0.666667	1.16667	0.875		0.925	0.8	1.275		0.310345	0.482759
0.942029	1.33333	0.971014		0.958333	0.625	0.75		1.125	1.575	1.75		1.31034	0.758621
1.07246	1.56522	0.913043		1.20833	1.375	0.875		0.95	1.2	1.6		0.62069	0.724138
1	1.3913	0.985507		1.33333	1.125	0.916667		2.2	0.3	1.25		2.44828	1.06897
1.6087	1.5942	1.08696		0.583333	0.666667	0.5		1.775	1.475	2.175		0.655172	1.68966
1.02899	1.47826	0.927536		0.833333	0.333333	1.125		1.225	2.225	1.425		0.482759	0.275862
1.27536	0.913043	1.10145		1	1.20833	1		0.85	0.625	1.425		0.551724	1.10345
1.26087	1.4058	1.11594		1.125	1.75	1.58333		1.125	0.225	0.675		0.206897	1.06897
0.797101	1.07246	0.826087		1.20833	0.416667	1.70833		0.225	0.425	1.525		0.862069	2.24138
1.55072	1.55072	1.01449		0.916667	0.958333	0.625		0.275	0.375	0.925		1.2069	0.586207
1.68116	1.37681	1.01449		0.333333	0.625	0.708333		1.325	0.3	1.8		1.44828	2.44828
1.76812	1.30435	0.884058		0.583333	0.333333	2		1.15	0.925	0.325		0.862069	0.862069
1.3913	1.08696	1.30435		1.375	0.875	1.91667		1	0.475	0.925		1.68966	1.13793
1	1.52174	1.10145		1.41667	0.583333	2.5		1.675	0.4	0.35		1.24138	1.65517
1.56522	1.55072	1.15942		0.791667	1.45833	1.08333		1.8	0.8	2.7		0.896552	0.827586
1.2029	0.449275	1.36232		0.375	0.875	1.08333		0.325	1.65	1.9		1.06897	0.724138
1.44928	0.289855	1.15942		1.875	1.41667	0.708333		0.425	1.675	1.875		0.37931	1.2069
1.62319	1.85507	1.37681		1.04167	0.75	0.5		0.575	1.05	1.775		0.62069	1.58621
1.71014	1.56522	0.434783		0.75	1.29167	0.625		0.45	1	0.925			0.172414
1.27536	1.52174	0.666667		0.75	1.16667	0.791667		0.35	0.5	1.2			0.758621
1.27536	1.07246	1.68116		1.08333	1	1.25		0.875	0.525	0.65			0.275862
1.63768	1.4058	1.02899		1	0.416667	1		2.025	0.475	1.325			0.448276
1.28986	1.43478	1.18841		1.29167	0.458333	0.833333		1.85	1.9	0.425			2.44828
0.753623	1.05797	1.37681		1.16667	0.875	0.916667		1.6	0.95	0.55			1.93103
1.37681	1.49275	1.2029		2.08333	0.541667	1.08333		1.65	0.875	0.9
0.985507	2.02899	0.927536		0.791667	0.625	0.916667		1.3	1.65	1.325
1.3913	0.971014	1.27536		1.58333	0.916667	0.75		2	1.55	1.375
1.10145	1.37681	0.985507		0.375	0.625	1.75		0.725	1.375	0.575
1.08696	1.28986	1.26087		0.791667	1.125	1.33333		0.85	1.6	0.6
1.42029	1.53623	0.985507		1.04167	0.958333	1.70833		0.45	0.65	0.95
0.594203	1.33333	1.44928		2.25	0.791667	1.04167		0.225	1.6	0.625
1.31884	1.23188	1.68116		1.33333	0.958333	0.958333		0.85	0.95	0.625
1.6087	1.27536	1.17391		1.04167	0.458333	1.08333		0.8	0.625	1.975
1.04348	0.782609	1.10145		0.75	1.45833	1.125		0.475	1.25	1.35
1.4058	1.27536	0.985507		1.83333	1.08333	0.75		0.975	1.45	1.25
1.34783	1.30435	1.26087		1.375	1.08333	0.666667		0.6	1.225	0.825
0.884058	1.33333	1.10145		1.16667	0.458333	1.29167		0.45	0.75	1.3
1.23188	1.72464	1.08696		0.916667	1.54167	1.20833		1.625	1.1	0.6
1.73913	1.27536	1.21739		0.416667	1.41667	1.875		0.575	1.25	2.35
1.07246	1.26087	0.942029		0.375	1.16667	1.625		0.575	1.9	1.525
0.855072	0.289855	0.724638		0.458333	2.08333	2.04167		2.65	1.25	1
1.17391	1.11594	0.855072		1.04167	2.125	1.91667		0.675	1.075	1.15
0.695652	1.26087	0.84058		1.45833	1.66667	1.04167		1.375	1.425	1.175
1.46377	0.898551	1.07246		1.16667	0.875	0.708333		2.025	2.075	0.625
0.695652	0.550725	1.11594		1.08333	0.5	0.416667		0.425	2.775	0.475
1.02899	1.30435	1		0.833333	0.583333	1.20833		1.1	1.625	2.075
1.23188	1.69565	1		1.25	0.625	0.458333		2.225	1.025	1.8
1.6087	1.15942	0.985507		0.75	0.583333	1.70833		0.3	0.725	1.35
1.43478	1.92754	1.10145		0.916667	0.916667	0.791667		1.1	1.45	0.725
0.318841	1.44928	1.18841		1.625	0.708333	1		1.6	1.425	1.775
1.88406	1.31884	1.02899		1.08333	1.41667	0.916667		0.975	1.4	0.775
1.6087	1.27536	0.971014		2.16667	1.45833	1.29167		1.225	0.5	0.45
1.02899	1.2029	1.01449		0.666667	0.875	0.916667		0.725	0.775	1.5
1.55072	1.47826	0.884058		2.125	0.708333	0.833333		1.2	2.25	1.3
1.21739	0.637681	1.44928		1.29167	0.5	1.33333		0.8	2.15	1.45
0.666667	1.55072	0.898551		1.66667	0.541667	2.20833		0.525	0.9	0.975
0.463768	1.30435	0.73913		1.25	0.791667	0.708333		0.5	1.125	1.275
1.75362	1.18841	0.898551		1.75	0.958333	0.875		1.425	0.9	2.25
1.4058	1.4058	1.21739		1.41667	1	0.916667		1.5	1.5	1.725
1.05797	1.34783	1.55072		1.625	1.20833	1		1.75	2.1	2.3
1.24638	1.68116	1.05797		1.04167	1.04167	0.791667		1.75	1.05	2.475
0.73913	1.31884	1.08696		0.833333	1.16667	0.541667		0.9	2.025	1.725
0.710145	0.333333	1.05797		1.70833	1.58333	1.875		0.775	0.85	2.575
1.65217	1.50725	1.08696		1.875	0.833333	0.666667		0.5	1.4	1.25
1.15942	1.4058	1.42029		1.25	0.791667	0.666667		0.6	0.25	0.35
1.57971	1.01449	1.15942		1.79167	1.5	0.791667		1.4	1.125	0.6
0.884058	1.26087	1.01449		1.20833	0.916667	0.75		0.475	1.775	1.375
1.14493	1.5942	1.36232		0.541667	1.375	0.916667		1	1.425	0.325
0.521739	1.73913	1.02899		1.75	1.20833	1.33333		0.8	0.9	0.625
1.08696	1.15942	1.33333		2.25	1.08333	0.625		0.45	1.4	1.025
1.3913	1.53623	1.2029		1.54167	0.666667	2.125		0.35	0.825	0.75
0.985507	1.68116	1.37681		0.875	1.04167	0.708333		0.375	1.4	1.05
1.28986	1.53623	0.956522		2	0.833333	0.875		1.025	1.075	0.75
1.18841	1.46377	1.3913		0.458333	1.70833	0.916667		0.625	1.225	1.25
1.52174	1.18841	1.05797		0.583333	1.25	0.875		1.425	2.025	0.225
1.21739	1.73913	1.10145		0.916667	1	0.541667		1.2	0.275	1.125
1.88406	1.50725	0.347826		1.45833	0.958333	1.08333		1	1.325	1.675
1.27536	0.391304	1.05797		0.708333	0.583333	0.708333		1.775	0.775	1.3
1.4058	1.43478	1.05797		1.95833	0.75	1.08333		1.375	1.225	0.725
1.49275	1.33333	1.33333		0.875	1.33333	0.916667		0.225	2.25	1.2
1.53623	1.53623	0.927536		0.5	0.541667	1		2.575	1.975	1.125
1.44928	1.44928	1.49275		0.416667	0.708333	1.08333		2.675	0.375	0.975
1.14493	0.956522	1.18841		0.625	2.375	1.04167		1.275	1.4	0.65
1.18841	0.971014	1.07246		0.666667	0.958333	0.541667		0.45	0.95	0.75
1.72464	1.47826	1.18841		0.666667	1.33333	0.333333		0.875	0.6	2.425
1.50725	1.33333	0.782609		0.375	2.25	0.666667		1.85	0.6	1.925
1.02899	1.36232	1.34783		0.375	0.625	0.5		3.05	1.875	1.9
1.04348	1.81159	1.21739		0.666667	0.708333	0.416667		1.125	1.075	1.375
1.01449	1.85507	1.04348		1.33333	1.625	0.791667		2.125	1.925	0.575
1.13043	1.44928	1.01449		1.25	0.875	0.833333		1.975	1.15	1.325
1.2029	1.15942	1.36232		1.125	0.833333	0.625		1.55	1.125	2.425
0.84058	1.31884	0.913043		0.708333	0.791667	0.708333		0.5	1.625	1.8
0.608696	1.75362	1.36232		1.41667	1.08333	1.25		0.95	1.45	1.625
0.971014	1.46377	1.17391		0.708333	0.541667	1		0.85	0.65	1.3
1.01449	0.623188	1.08696		0.375	0.541667	0.875		0.85	2.025	1.75
1.3913	1.42029	1.08696		0.666667	1.54167	0.875		2.125	0.375	1.875
1.02899	1.42029	1.04348		0.625	0.916667	0.916667		1.15	0.2	1.475
1.52174	1.65217	1.18841		0.916667	0.583333	1.08333		0.875	0.825	1
1.46377	1.43478	1.15942		1.04167	1.125	0.666667		1.275	0.9	0.875
0.391304	1.26087	1.02899		0.708333	1.625	1.5		1.825	0.425	2.175
1.44928	1.30435	1.49275		1.08333	1.29167	0.791667		1.95	0.575	0.825
1.75362	1.30435	1.24638		0.666667	1	0.625		0.375	1.4	1.2
1.15942	1.42029	0.333333		1.25	0.833333	0.875		1.075	1.25	1.5
1.62319	1.13043	0.666667		0.791667	1.25	1.5		1.175	1.35	1.825
1.28986	0.449275	1.18841		0.666667	1.33333	1.33333		1.45	0.9	1.425
1.44928	1.4058	1.33333		0.916667	0.708333	0.958333		0.675	1.45	1.725
1.71014	0.623188	1.75362		1.125	0.791667	0.875		1.7	0.575	0.325
1.98551	1.68116	1.66667		1.5	1.5	1.16667		0.725	0.85	1.9
1.24638	1.37681	1.08696		1.125	1.20833	1.16667		1.9	0.575	1.875
1.28986	1.17391	1		1.04167	0.916667	1.95833		1.25	0.675	2
1.11594	1.44928	1.28986		0.375	1.29167	0.583333		1.6	1.175	1.225
1.53623	0.289855	1.53623		1.45833	0.916667	0.875		1.675	1.6	1.275
1.42029	1.2029	0.449275		0.875	0.916667	1.29167		1.325	1.95	1.2
0.623188	1.36232	1.04348		0.583333	1.95833	1.25		2.125	0.325	1.175
1.88406	1.36232	0.811594		0.583333	0.875	1.08333		1.15	0.375	1.675
1.57971	1.28986	1.10145		0.625	1.04167	1.625		0.95	0.775	2.125
1.30435	1.50725	1.27536		0.666667	1.04167	0.708333		2.6	1.225	0.225
1.27536	1.34783	1.15942		0.5	1.25	1.5		0.975	1.825	1.425
0.724638	0.637681	1.46377		0.583333	1	2.375		1.35	2.025	2
1.4058	1.52174	0.333333		0.541667	1.5	1.66667		0.3	1.6	0.925
1.76812	0.681159	0.884058		0.833333	1.125	1.08333		0.975	1.725	0.625
1.31884	1.34783	1.33333		0.666667	0.833333	1.25		0.325	1.15	1
1.31884	1.36232	0.550725		1.29167	1.45833	0.75		0.65	1.125	1.25
1.28986	0.826087	0.913043		0.833333	0.833333	0.625		1.35	0.525	1.35
1.3913	1.31884	1.08696		1.79167	1.08333	1.875		1.625	0.425	0.75
1.36232	1.17391	0.884058		0.333333	1.16667	2.125		0.525	0.4	1.125
0.362319	1.34783	0.478261		0.5	1.20833	1.125		1.025	1.075	1.875
0.942029	1.4058	0.463768		1.58333	1.25	0.875		0.25	2	1.2
0.695652	1.33333	1.01449		1.08333	0.958333	2.04167		1.5	1.65	1.525
1.68116	0.73913	0.507246		1.66667	0.875	0.5		0.3	0.575	1.975
1.7971	1.23188	0.695652		0.625	1.04167	1.95833		0.425	0.275	1.525
1.81159	1.21739	1.04348		1.58333	0.708333	0.916667		0.775	1.35	1.825
1.50725	1.14493	1.28986		0.916667	0.333333	2.04167		0.65	2	0.775
1.42029	1.24638	1.26087		1.58333	0.583333	0.458333		0.975	0.975	0.425
1.4058	0.362319	1.08696		1.29167	1	1.875		3.05	1.05	1.65
1.71014	1.27536	0.971014		0.666667	1.54167	0.958333		0.2	1.4	1.75
1.37681	1.27536	0.942029		1.95833	1.625	1.70833		1.6	0.9	0.8
1.05797	1.36232	1.14493		0.666667	0.583333	1.125		1.3	0.975	1.85
2	1.63768	0.927536		1.04167	1	1.33333		0.65	0.85	1.1
0.391304	1.50725	0.898551		0.708333	1.125	0.916667		1.6	1.175	1.6
0.304348	1.42029	1.28986		0.625	1.29167	0.958333		0.225	1.55	2.775
0.826087	1.34783	0.898551		0.541667	1.08333	0.791667		1.525	1.55	2.05
1.6087	1.21739	0.753623		1.16667	1.16667	0.833333		1.225	0.35	1.925
1.66667	1.4058	1.02899		1.04167	1	1.04167		1.1	1.125	2.25
2.08696	1.53623	1.15942		0.625	0.916667	1.16667		1.425	1.675	1.2
1.91304	1.07246	1.3913		1.08333	0.791667	2.20833		0.95	1.675	1.4
1.75362	1.72464	0.884058		0.75	0.708333	1.625		0.375	1.675	1.675
1.5942	1.3913	1.13043		1.25	0.666667	0.666667		0.4	1.15	0.75
1.05797	1.50725	1.14493		1.08333	1.29167	1.08333		0.425	0.45	0.375
1.07246	0.623188	1.13043		1.91667	0.833333	0.875		2.125	0.325	1.6
0.405797	1.11594	1.14493		0.333333	0.916667	0.666667		0.9	1.625	0.45
1.14493	0.565217	1.11594		2	0.375	0.875		0.825	0.875	1.15
1.4058	1.17391	1.27536		1.04167	1.66667	1.25		0.275	1.3	1.275
1.10145	1.18841	1.13043		0.708333	0.708333	1.625		0.95	1.5	0.8
1.17391	1.65217	0.594203		1.25	1.875	0.791667		1.025	1.4	0.925
1.13043	1.34783	1.11594		1.29167	0.5	0.666667		0.475	0.275	1.35
0.84058	1.14493	0.362319		0.333333	1.16667	1.04167		0.8	1.05	1.4
1.02899	1.72464	0.84058		1.58333	1.54167	0.458333		0.25	1.025	0.375
1.14493	1.43478	0.811594		0.875	1.83333	1.79167		1.075	1.05	1.125
1.73913	1.42029	1.27536		0.916667	1.41667	0.5		1.675	1.1	1.575
1.56522	1.49275	1.18841		1.04167	1.04167	0.583333		0.8	1.125	1.125
0.304348	1.76812	0.942029		0.916667	0.75	0.666667		1.675	1.4	1.725
0.362319	1.43478	1.04348		0.583333	2.08333	0.333333		0.925	0.225	1.75
0.73913	1.81159	0.869565		0.333333	1.5	1.20833		1.275	0.85	0.975
1.49275	1.33333	0.927536		0.916667	1	0.375		1.775	0.775	0.325
1.23188	1.75362	1.10145		0.666667	2	1.25		0.875	1.375	1.825
1.13043	1.56522	1.05797		0.958333	1.75	0.833333		0.9	0.725	1.825
0.811594	1.6087	0.913043		1.375	1.58333	0.541667		2.15	0.625	2.1
0.753623	1.62319	1.37681		0.625	0.416667	0.75		0.525	0.75	0.675
1.52174	1.44928	1.15942		0.958333	1.04167	0.375		0.25	0.675	0.3
1.21739	1.4058	0.623188		1.04167	0.625	1.5		1.375	1.625	0.9
1.14493	1.4058	0.985507		1.33333	0.375	0.375		1.55	1.925	1.15
1.18841	1.42029	1.18841		1.16667	0.916667	1.58333		0.575	1.375	1.375
1.47826	1.49275	1.18841		1.125	1	1.16667		0.625	1.6	1.525
1.44928	1.91304	1.02899		1.45833	0.541667	1.66667		1.35	1.55	0.55
1.04348	1.78261	0.507246		0.916667	0.791667	1.29167		0.425	0.325	1.125
1.56522	1.6087	1.11594		1.83333	0.958333	1.625		0.5	0.3	2.625
1.17391	0.347826	1.04348		1.83333	1.04167	1.625		1.3	2.3	1.375
0.507246	1.43478	0.811594		1.375	0.875	0.791667		1.075	1.875	1.475
0.84058	1.66667	1.21739		2.45833	1.16667	1.33333		0.525	1.525	1.4
1.81159	1.62319	1.21739		1.41667	1.25	1.58333		0.575	1.8	1.5
2.11594	1.55072	0.304348		1.375	0.791667	1.83333		1.375	1.275	1
0.623188	1.57971	0.492754		0.375	0.916667	0.916667		3	1.775	2.35
0.768116	1.76812	1.13043		1.41667	1.20833	1.375		0.375	1	1.3
0.913043	1.5942	1		0.416667	1.29167	1.08333		0.45	1.65	2.275
1.26087	1.57971	1.15942		0.708333	0.958333	0.666667		1.95	0.55	1.6
1.33333	1.44928	1.34783		0.625	0.541667	2		0.725	1.2	0.6
1.3913	1.68116	0.971014		0.708333	0.625	1.125		1.25	1.15	1.7
1	1.63768	1.30435		0.708333	1.54167	1.5		1.375	0.975	1.325
0.42029	1.65217	1.21739		1.41667	1.70833	0.458333		0.7	0.35	2
1.6087	1.31884	1.10145		0.416667	0.5	1.25		1.65	0.75	1.9
2	1.27536	1.50725		1	1	1.04167		1.65	1.275	1.1
1.23188	0.637681	1.01449		0.458333	1.54167	0.833333		0.275	1.275	0.875
1.34783	0.913043	0.884058		0.708333	0.833333	0.75		1.175	0.4	2.05
1.57971	1.31884	1.34783		1.45833	1.375	0.666667		1.525	2.175	0.95
1.63768	1.53623	1.31884		0.458333	1.54167	1.25		0.45	0.75	1.625
1.24638	1.68116	0.884058		1.58333	0.333333	0.875		1.15	1.75	0.425
1.13043	1.88406	0.942029		1.58333	0.458333	0.875		0.375	0.4	0.425
1.33333	1.33333	0.913043		0.916667	2.08333	1.25		1.475	1.275	0.575
1.07246	1.72464	1.30435		0.458333	0.791667	1.04167		2	0.5	1.05
1.71014	0.869565	1.24638		1.79167	0.916667	1.41667		1.8	1.325	0.975
1.52174	1.3913	1.2029		1.08333	0.625	1.125		0.7	2.025	2.575
1.24638	1.36232	1.28986		1.54167	0.708333	1.08333		1	2.175	2.075
1.24638	1.30435	1.10145		1.83333	0.541667	1.25		1.075	1.325	1.6
1.34783	1.10145	1.21739		1.375	1.5	1		0.275	0.675	2.075
1.01449	0.550725	1.18841		0.666667	1.66667	2.25		0.2		0.5
1.26087	0.434783	1.07246		0.666667	1.16667	1.04167		0.4		1.1
1.76812	0.550725	1.55072		1.08333	1.29167	1.25		1.125		1.3
1.6087	1.28986	1.05797		1.04167	0.708333	1		0.575		1.15
1.49275	1.42029	1.17391		2.20833	1.25	1.91667		1.175		1.525
1.24638	1.42029	1.3913		1.375	1.54167	1.20833		1.3		1.625
1.53623	1.18841	1.07246		0.708333	0.666667	1.16667		1.6		1.625
1.17391	1.24638	0.594203		1.20833	2.45833	0.583333		0.825		1
1.63768	1.56522	0.927536		0.916667	1.625	1.08333		0.8		0.775
1.68116	1.47826	1.11594		1.20833	1.125	0.916667		0.25		1.725
1.71014	1.50725	1.15942		1.75	1.20833	0.916667		1.1		1.075
1.52174	0.405797	0.695652		0.541667	1.375	0.875		1.45		0.525
0.826087	1.23188	1.27536		1.20833	0.791667	1		0.375		0.775
1.02899	1.4058	1.15942		1.75	0.75	0.75		0.75		1.125
0.637681	1.49275	0.927536		0.75	2.125	1.25		1.1		0.625
0.768116	1.13043	1.15942		0.541667	0.791667	0.916667		1		0.875
1	1.34783	0.855072		0.916667	0.958333	1.33333		0.95		0.975
1.18841	1.82609	1.11594		1.16667	0.666667	1.20833		0.625		0.65
0.710145	0.304348	1.52174		1.125	0.833333	1.29167		1.35		1.125
1.10145	1.17391	1.28986		1.58333	0.75	1.04167		1.475		1.3
1.33333	1.3913	1.18841		0.5	1.41667	1.375		0.85		1.25
1.10145	0.956522	1.07246		0.916667	1.20833	1.29167		2.575		1.375
0.855072	1.46377	0.942029		1.75	1.04167	1		1.675		0.95
0.449275	1.49275	0.478261		2.125	0.458333	0.916667		0.9		0.75
1.17391	2.01449	1.46377		1.04167	0.375	0.416667		2.2		0.2
1.05797	1.3913	1.14493		1.58333	1.75	0.916667		1.575		0.7
1.2029	0.318841	1.43478		1.45833	1.41667	1.16667		1.55		0.625
0.753623	0.463768	1.05797		1.625	0.458333	1.70833		2.075		1.05
1.05797	1.36232	1.43478		1.125	0.791667	1.875		2.175		1
1.02899	0.347826	1.46377		1.08333	0.75	0.958333		0.75		0.85
1.23188	1.18841	0.608696		1.70833	1	0.916667		0.3		0.425
0.768116	1.2029	0.594203		1.5	1.5	0.833333		0.35		1.225
0.927536	1.18841	0.753623		0.375	0.75	0.583333		0.925		1.3
1.43478	0.797101	0.913043		1.20833	1	0.875		1.325		0.25
0.695652	1.46377	1.04348		0.916667	1.625	0.708333		0.9		1.2
1.15942	1.49275	1.27536		0.875	1.16667	0.583333		1.325		0.3
1.13043	1.43478	1.36232		1.5	1.04167	0.541667		0.475		0.3
0.884058	1.3913	1.13043		0.5	0.375	1		0.425		0.975
1.42029	1.42029	1.04348		0.875	0.916667	0.708333		2.125		1.325
1.28986	0.898551	1.15942		0.875	0.666667	2.08333		0.675		2.075
1.28986	1.18841	0.753623		0.708333	1.79167	1.08333		2.625		1.575
1.11594	1.49275	0.913043		0.541667	0.5	1		0.875		1.95
1.13043	0.623188	0.942029		1.16667	0.916667	0.833333		1.4		1.125
1.33333	1.36232	1.21739		1.5	0.333333	1.04167		0.425		0.975
1.10145	1.49275	1.13043		1.375	1.41667	1.875		1.35		1.65
1	1.37681	1.42029		1.375	1.625	0.833333		0.825		0.45
1.23188	1.86957	1.05797		0.958333	1.5	1.58333		1.75		2.325
0.637681	1.44928	1.10145		0.791667	1.33333	1.25		0.425		1.55
1.27536	0.376812	1.01449		1.04167	0.541667	1.41667		1.4		2.975
0.884058	1.43478	0.391304		0.75	1.08333	2.29167		0.95		0.85
1.17391	0.637681	0.898551		0.833333	1.04167	0.75		2.85		1.35
0.507246	1.50725	0.855072		1.33333	1.58333	1.08333		0.35		0.2
0.985507	0.855072	0.318841		1.54167	1.54167	0.708333		1.225		1.275
1.21739	1.5942	1.44928		1.83333	1.04167	0.375		1.3		1.125
1.11594	1.56522	0.304348		1.125	1.54167	1.375		0.45		1.325
1.15942	0.927536	0.898551		1.16667	2.875	1.08333		1.15		0.675
1.01449	0.985507	1.56522		1.08333	1.20833	0.666667		0.7		0.35
1.15942	1.5942	0.724638		0.416667	1.29167	0.916667		0.6		1.425
1.08696	1.56522	1.14493		1.41667	1.41667	0.875		0.35		1.45
1.30435	1.50725	1.4058		0.541667	1.375	1.83333		1		2.4
1	2.05797	1.34783		0.875	1.45833	1.83333		0.375		2.05
1.05797	1.72464	1.50725		0.708333	0.458333	0.708333		1.35		1.65
1.42029	1.55072	0.855072		1.20833	0.375	1.08333		1.8		2.1
1.28986	1.46377	1.11594		0.875	1.20833	1.16667		0.825		1.925
1.10145	1.52174	1.44928		0.791667	1.16667	0.708333		0.3		1.225
1.28986	1.76812	0.507246		0.791667	1	1.625		1.675		0.65
0.376812	0.405797	1.14493		1.25	1	1.08333		0.4		1.325
1.5942	1.66667	1.15942		1.04167	1.16667	0.875		0.825		0.5
1.62319	1.55072	1.13043		0.541667	0.875	1.83333		0.825		1.8
1.18841	1.66667	1.05797		1	0.541667	1.29167		1.5		2.025
1.24638	1.30435	1.08696		0.666667	1.08333	1.25		0.95		0.375
1.26087	1.47826	1.05797		0.75	0.75	1.125		1.3		1.725
0.884058	1.68116	0.57971		1.08333	1.5	2.125		1.425		1.375
0.826087	1.69565	0.768116		1.83333	1.33333	1.83333		0.5		0.85
1.33333	2	1.01449		0.833333	0.375	1.20833		0.725		2.625
1.08696	0.434783	0.42029		1.91667	0.708333	1.08333		0.725		0.25
1.08696	2	0.391304		0.416667	0.916667	1.45833		0.375		2.05
1.15942	2.08696	1.05797		0.583333	1.25	1.375		1.05		2.525
1.01449	1.3913	0.565217		0.541667	1.08333	0.875		2.65		1.25
1.11594	1.3913	1.26087		0.833333	1.54167	0.875		1		1.3
0.913043	1.91304	0.971014		0.916667	1.54167	0.708333		1.725		0.4
1.01449	2.08696	1.14493		2.54167	1.54167	0.75		1.5		1.9
0.637681	1.57971	1.26087		1.16667	1.33333	0.833333		1.475		0.4
0.927536	1.14493	1.13043		0.75	0.833333	1.125		2.025		1.1
1.17391	1.36232	0.826087		0.5	1.41667	1.04167		0.725		1.775
1.02899	1.73913	0.594203		1.70833	1	0.916667		2.15		1.675
1.04348	1.6087	1.10145		0.458333	0.625	1.20833		0.45		1.225
0.811594	0.768116	1.26087		1	1.58333	1.08333		1.275		0.8
1.2029	1.05797	1.13043		2.29167	1.95833	0.75		0.925		1.75
1.17391	0.478261	1.08696		0.541667	0.75	0.333333		1.85		1.575
0.985507	0.768116	1.07246		1.75	0.625	0.666667		0.675		0.25
0.362319	0.84058	1.08696		0.875	1	0.416667		1.25		0.225
1.65217	1.94203	0.956522		1.16667	0.416667	0.5		0.775		1.225
1.37681	1.50725	1.47826		1	1.125	1.08333		1.325		0.775
1.23188	0.753623	1		2.08333	1.08333	1.16667		0.8		1.475
1.6087	1.76812	1.18841		1.95833	1.125	1		0.875		0.375
1.81159	1.28986	0.478261		1.70833	1.33333	2.125		0.475		1.15
0.478261	0.826087	1.08696		0.833333	1.83333	1.45833		0.675		2.025
0.492754	1.24638	1.04348		1.33333	1.66667	1.375		0.8		0.925
1.05797	1.27536	1.05797		0.875	1.20833	1.79167		0.425		0.9
0.768116	1.36232	0.594203		0.708333	1.75	1.5		0.6		1.175
0.927536	1.17391	0.985507		0.375	2.54167	1.29167		1.775		0.75
0.652174	0.869565	1.01449		1.33333	1.75	1.66667		0.725		1.525
0.507246	1.04348	1.30435		1.625	0.666667	1.20833		0.4		1.2
0.666667	0.449275	1.56522		1.20833	0.916667	1.20833		0.4		2.05
0.927536	0.84058	0.985507		0.833333	0.625	1		1.6		0.4
0.391304	1.02899	1.49275		2.20833	0.916667	0.583333		1.175		0.975
0.594203	1.02899	1		1.95833	1.08333	0.875		1.4		0.275
0.652174	0.913043	1.17391		0.625	0.75	0.875		1.4		0.225
1.21739	0.376812	0.84058		0.625	0.541667	0.666667		0.775		2.525
0.942029	1.4058	0.942029		1.5	0.458333	0.875		0.95		1.85
1.28986	1.42029	0.898551		1.95833	0.916667	0.916667		1.025		0.45
0.768116	1.17391	1.15942		0.625	1.04167	0.75		1.075		2.275
0.782609	1.01449	1.23188		0.583333	1.08333	0.833333		0.5		1.425
0.985507	0.826087	1.34783		0.583333	1.375	0.708333		1.4		1.425
0.826087	0.565217	0.57971		0.625	1.25	0.625		0.85		1.125
0.724638	1	0.608696		2.125	1.25	1.41667		0.975		1.25
1.05797	1.33333	0.753623		1.625	1.33333	0.791667		1.375		0.5
0.565217	0.985507	0.623188		1.125	0.791667	1.04167		0.6		1.175
0.898551	1.52174	0.594203		0.916667	0.916667	1		1.125		0.35
0.362319	1.27536	0.710145		1.04167	1.79167	1.33333		1.375		1.375
0.956522	1.23188	0.608696		1.29167	1.125	1.33333		0.55		1.2
1.34783	1.13043	0.623188		1.75	0.833333	0.791667		1.5		0.8
0.855072	0.376812	0.681159		0.375	0.416667	1		0.6		0.9
1.07246	0.927536	0.623188		1.5	0.5	1.25		1.45		1
0.753623	1.2029	0.826087		0.708333	1	2.16667		1.55		0.95
1.2029	0.753623	0.768116		0.875	1.54167	2.04167		0.6		1.825
0.710145	1.10145	0.362319		0.541667	1.83333	0.375		1.025		1.125
0.869565	0.869565	0.434783		0.666667	1.45833	0.833333		0.225		0.525
1.17391	1.18841	0.521739		1.04167	1.33333	0.916667		0.575		2.65
0.855072	1.01449	0.753623		1.41667	1.41667	0.458333		1.325		2.5
0.927536	1.26087	0.362319		0.958333	1.16667	0.5		0.35		2.375
1.02899	1.10145	0.782609		0.333333	0.541667	1.16667		0.375		1.5
0.826087	1.53623	0.826087		0.666667	0.5	1.20833		0.625		1.6
0.463768	1.02899	0.753623		0.708333	1.20833	1.04167		0.75		0.65
0.652174	1.30435	0.797101		1.41667	1.08333	0.916667		1.475		2
0.724638	0.985507	0.695652		1.45833	0.875	1		1.425		0.925
0.710145	1.78261	0.594203		0.583333	0.5	0.875		2.375		1.325
1.05797	1.08696	1.02899		0.75	1.66667	1.08333		1		1.1
0.869565	1.33333	0.73913		0.375	1.375	0.625		0.425		0.65
0.797101	0.608696	0.724638		0.666667	1.20833	0.583333		0.925		0.95
0.942029	1	0.971014		0.666667	0.416667	1.04167		0.95		1.7
0.797101	1.24638	0.666667		0.833333	0.375	0.958333		0.8		1.35
0.811594	0.333333	0.985507		0.791667	1.33333	0.708333		0.85		1.525
1.15942	1.07246	0.753623		0.958333	0.583333	0.958333		1.725		0.425
0.84058	1.23188	1.15942		1.33333	0.875	1.04167		1.4		1.3
0.521739	1.2029	0.855072		0.958333	1.70833	1.25		0.55		0.775
0.811594	1.30435	0.652174		1.25	1.125	1.41667		1.9		0.65
0.753623	1	0.681159		0.791667	1.04167	0.916667		1.875		1.65
0.623188	1.37681	0.666667		0.958333	1	1.16667		0.725		1.175
0.913043	0.971014	0.768116		0.833333	0.625	0.916667		0.65		1.1
1	1	0.753623		1.375	1.08333	0.708333		1.075		0.7
0.782609	0.57971	0.724638		1.625	1.41667	1.58333		0.475		1.175
0.84058	1.42029	0.84058		2.20833	0.833333	0.666667		1.025		1.525
0.884058	1.10145	1.07246		0.791667	1.08333	1.04167		2.2		0.825
1.30435	0.84058	0.652174		0.333333	1.16667	1.45833		2		1.7
0.956522	1.11594	0.565217		0.625	1.33333	0.791667		0.575		1.425
0.73913	0.927536	1.21739		1.875	1.33333	0.583333		0.475		1.55
0.971014	1.17391	0.782609		0.791667	1	1.08333		0.55		1.275
1.13043	1.23188	0.637681		0.5	1.625	2.08333		0.425		0.4
0.768116	1.26087	0.57971		1.04167	1.79167	1.58333		1.575		0.4
0.855072	1.07246	0.898551		1.54167	1.16667	1.08333		0.95		1.4
0.710145	1.33333	0.942029		0.875	0.875	0.958333		0.625		1.5
0.913043	0.942029	0.623188		0.625	1	0.583333		0.85		1.325
1.15942	1.46377	0.681159		1.58333	1.41667	0.625		1.9		1.575
1.07246	1.2029	0.57971		1.625	1.04167	1.79167		1.55		1.65
1.31884	1.5942	0.869565		1.04167	1	1.125		1.725		2.15
0.550725	1.02899	0.927536		0.708333	1.20833	0.875		1.075		0.95
0.956522	1.43478	0.927536		0.875	1.375	1.20833		0.2		1.1
0.927536	1.42029	0.898551		0.541667	1	1.08333		0.6		2.325
0.826087	0.869565	1.7971		0.958333	1.08333	1.04167		1.325		1.675
0.594203	0.42029	0.695652		1	1.33333	1.04167		1.175		0.2
0.289855	1.46377	0.826087		1.125	0.75	1.04167		2.075		0.8
1.28986	1.04348	0.985507		1.45833	0.875	1.125		1.875		1.7
0.855072	1.15942	1.13043		1.08333	0.625	1.20833		1.9		0.975
0.971014	0.608696	0.942029		0.791667	0.916667	1.08333		1.575		1.4
0.956522	1.18841	1.21739		0.583333		1.125				1.975
1.11594	1.4058	1.02899		0.458333		1.20833				0.375
1.01449	1.18841	2.04348		0.916667		1.16667				0.925
0.898551	1.26087	1.47826		0.875		1.20833				0.875
0.768116	0.405797	0.652174		0.708333		1.04167				0.8
1.01449	1.69565	0.724638		1.16667		1.45833				0.9
0.956522	1.02899	1.18841		0.791667		0.583333				1.225
0.376812	1.18841	0.826087		1.41667		1.04167				0.225
0.811594	1.21739	1.15942		1.08333		0.833333				1.7
0.927536	1.05797	0.869565		1.08333		1.41667				0.975
0.550725	1.2029	1.01449		2.33333		2.29167				1.775
0.942029	1.05797	1.14493		0.5		1.41667				1.575
0.884058	1.56522	0.927536		1.70833		2.375				0.625
0.521739	1.62319	1.13043		1.20833		1				0.575
0.73913	1.07246	1.18841		0.625		1.25				1.225
0.73913	1.15942	0.73913		1.41667		2				1.275
1	0.608696	0.695652		1.16667		1.66667				0.55
1.04348	1.14493	0.927536		1.04167		2.25				0.4
0.724638	1.30435	0.478261		2.25		1.70833				2.975
0.434783	1.17391	1.13043		1.33333		1.25				1.675
0.695652	0.73913	0.956522		0.833333		1				0.975
0.73913	0.507246	0.956522		1.375		0.625				2.375
1.46377	1.63768	0.869565		1.375		0.75				1.4
0.927536	1	0.811594		0.916667		0.791667				0.3
1.08696	1.6087	1.28986		0.833333		0.5				1.2
0.811594	0.565217	0.73913		1.08333		0.708333				0.85
0.942029	0.768116	0.826087		0.5		0.833333				1.075
0.826087	1.55072	0.753623		0.833333		1				1.25
0.942029	1.5942	0.565217		1.70833		1.625				0.9
0.971014	1.34783	0.826087		0.791667		1.25				2.25
0.782609	1.71014	0.927536		0.708333		0.791667				1.05
0.652174	1.75362	0.797101		1.08333		1.33333				2.925
0.710145	1.36232	0.73913		1.16667		0.541667				1.325
0.652174	0.724638	0.811594		0.708333		2.45833				1.35
0.710145	0.536232	0.507246		1.08333		2.04167				0.825
0.710145	0.463768	0.681159		1.16667		1.25				0.425
0.478261	1.05797	0.927536		1.5		0.666667				0.325
0.347826	1.23188	0.73913		1.16667		1.25				1.575
0.681159	1.36232	0.913043		1.04167		0.916667				2.075
0.681159	1.27536	0.811594		1.625		1.25				2.275
1.18841	1.42029	0.927536		0.5		1.16667				1.25
0.289855	0.971014	0.724638		1		1.45833				0.225
1.2029	1.31884	0.42029		1.04167		0.75				0.275
1.4058	1.08696	0.637681		1.41667		0.916667				0.35
1.24638	0.565217	0.681159		0.833333		1.25				0.25
0.768116	1.5942	0.289855		1.25		1.5				2.625
1.01449	1.18841	0.608696		0.458333		1				0.675
0.956522	1.52174	0.942029		1.08333		1.04167				0.4
0.869565	1.30435	0.724638		1.16667		0.958333				2.175
0.710145	1.57971	0.391304		1.5		0.791667				0.425
0.869565	0.898551	0.623188		0.625		0.958333				0.65
1.21739	1.28986	0.768116		1.33333		1.75				0.525
0.710145	1.37681	0.623188		1.83333		1.79167				0.575
0.695652	1.13043	0.942029		2.75		0.708333				1.375
0.898551	1.30435	1.57971		0.625		0.458333				0.35
0.826087	0.797101	0.927536		0.958333		0.458333				1.15
0.507246	0.550725	0.869565		0.375		1.25				0.65
0.362319	1.07246	1		2		0.375				0.475
0.884058	1.66667	0.434783		0.958333		1.66667				1.725
0.956522	0.768116	0.565217		2.16667		1.08333				1.075
1.27536	1.55072	0.637681		1.33333		1.625				0.95
0.362319	1.68116	0.492754		0.833333		1.70833				2.675
0.84058	1.24638	0.898551		0.958333		1.375				1.15
0.826087	1.75362	1.01449		1.70833		1.375				1.85
1.11594	1.15942	0.492754		0.791667		0.916667				1.175
0.971014	1.75362	0.811594		0.666667		1.375				0.925
0.826087	0.710145	0.724638		0.75		1.25				1.45
0.855072	1.01449	1.27536		0.583333		1.58333				2.325
1.01449	1.15942	0.608696		0.583333		1.75				1.7
0.985507	1.62319	0.782609		0.875		0.958333				1.775
0.768116	0.521739	0.869565		0.416667		0.75				1.35
0.695652	1.37681	0.594203		1.125		1.75				0.6
0.666667	1.31884	0.550725		0.875		0.708333				1.8
0.811594	1.5942	0.782609		1.375		0.791667				0.25
0.898551	1.2029	1.08696		0.75		1.70833				1.4
1.13043	1.23188	0.869565		0.5		0.708333				1.75
0.913043	1.43478	0.449275		0.875		0.916667				0.75
1.04348	1.18841	1		0.791667		1				1.425
0.666667	1.28986	0.855072		1.08333		1.08333				0.525
0.84058	1.44928	0.434783		1.16667		1.25				1.25
0.826087	0.753623	0.753623		0.916667		1				0.775
0.869565	0.536232	0.768116		0.916667		1.29167				1.55
0.724638	1.13043	0.782609		2.5		0.916667				1.2
0.652174	1.21739	0.710145		0.666667		2.08333				0.95
0.84058	1.30435	1.14493		1.5		1.08333				0.2
0.652174	1.26087	1.75362		1		0.916667				2.125
0.956522	1	0.753623		0.416667		1.58333				0.9
0.985507	1.36232	1.17391		1.875		1.29167				0.65
1.07246	1.27536	0.782609		0.375		1.04167				1.9
0.73913	1.37681	1.18841		1.33333		1.04167				0.725
1.26087	0.826087	1.17391		0.916667		1.08333				0.925
0.898551	1.4058	0.782609		0.958333		0.791667				2.225
0.73913	1.26087	0.797101		1.25		0.583333				2.05
0.608696	1.05797	0.768116		0.875		0.583333				1.675
0.782609	1.17391	0.811594		1.20833		0.958333				0.75
0.405797	1.27536	0.73913		1.20833		1.91667				0.575
0.492754	1.26087	0.971014		1.33333		1.95833				1.325
0.492754	1.23188	0.811594		1.08333		0.708333				0.2
1.66667	1.36232	0.84058		0.958333		0.833333				0.3
0.84058	1.15942	0.594203		0.791667		0.833333				2.675
1.11594	1.42029	1.08696		1.16667		0.541667				0.775
0.971014	1.55072	0.724638		1.25		0.875				0.225
0.797101	1.72464	0.710145		1.16667		0.458333				1.825
0.84058	1.34783	0.782609		1.04167		0.666667				1.35
0.869565	1.05797	1.04348				0.833333				1.65
1.18841	1.27536	0.811594				0.75				1.275
1.04348	1.72464	1				0.916667				1.425
0.869565	1.69565	0.57971				0.458333				0.225
1.23188	1.46377	0.405797				0.5				2.8
0.710145	1.27536	0.811594				0.708333				0.4
0.768116	1.26087	1.11594				1.08333				2.375
0.913043	1.47826	1.07246				1.08333				1.925
0.985507	1.33333	1.34783				0.875				0.475
1.01449	1.3913	1.2029				0.791667				0.775
0.782609	1.46377	0.898551				0.583333				0.775
0.971014	1.44928	1.04348				1.70833				0.425
0.84058	1.55072	1.13043				0.75				1.9
0.724638	1.36232	0.884058				0.583333				0.475
0.608696	1.02899	0.913043				1.16667				1.8
0.797101	0.869565	1.07246				1.25				2.55
0.826087	1.31884	0.768116				0.791667				1.075
0.724638	1.26087	1.02899				0.916667				0.85
0.971014	1.30435	0.826087				1.16667				0.6
0.492754	1.68116	0.811594				1.125				1.8
0.797101	1.15942	0.681159				1.83333				1.475
0.971014	0.449275	0.362319				1.375				3.15
0.724638	1.36232	0.695652				1.20833				2.325
0.333333	1.21739	1.04348				0.833333				0.325
0.724638	1.24638	0.898551				1.41667				1.05
0.42029	1.56522	0.608696				0.833333				0.45
0.333333	1.6087	1.04348				0.875				0.85
0.304348	1.57971	0.84058				1.16667				1.225
0.391304	1.27536	0.782609				1.625				0.95
0.463768	1.66667	0.985507				0.833333				0.925
0.666667	0.304348	0.710145				0.75				0.875
0.869565	1.3913	1.13043				1.41667				0.275
0.536232	0.666667	0.84058				0.958333				1.325
0.73913	0.782609	0.797101				1				0.925
0.73913	0.463768	1.37681				1.5				1.4
0.811594	2.08696	0.565217				0.833333				1.225
0.666667	0.347826	0.550725				1.20833				1.35
0.971014	0.623188	1.27536				0.958333				1.875
0.797101	0.73913	0.492754				1.33333				1.025
0.768116	0.956522	0.536232				1.33333				1.5
0.985507	1	0.985507				1.25				2
0.942029	1.6087	0.869565				0.625				0.45
0.971014	0.362319	0.333333				1.91667				1.025
0.768116	0.782609	0.478261				0.333333				1.325
0.826087	1.63768	1.01449				1.20833				1.15
0.855072	1.37681	1.17391				1.29167				1.075
0.724638	1.36232	0.884058				0.875				1.275
0.884058	1.6087	1.11594				1.25				0.275
0.855072	1.46377	1.14493				1.29167				1.9
0.84058	1.46377	0.797101				0.875				1.375
0.84058	1.27536	0.84058				1.33333				2.15
0.811594	1.3913	0.913043				0.583333				0.8
0.536232	1.52174	0.956522				1.33333				2.4
0.507246	1.37681	0.289855				1				0.3
0.985507	1.6087	0.913043				0.958333				0.275
0.304348	1.47826	0.57971				1.58333				0.3
0.637681	1.69565	1.14493				1.91667				0.85
0.811594	1.62319	0.463768				2.04167				1.45
0.811594	0.42029	0.84058				2.08333				0.85
0.884058	1.36232	0.391304				1.04167				0.525
0.956522	1.43478	1.02899				0.916667				0.675
0.913043	1.75362	0.869565				1.45833				1.1
0.84058	1.08696	0.565217				1.25				0.6
0.73913	0.347826	0.637681				1.41667				0.975
0.637681	1.14493	1.4058				0.875				0.975
0.855072	1.15942	1.11594				0.916667				1.75
0.695652	1.18841	1.17391				1.41667				1.15
1	1.42029	0.362319				2.91667				0.775
0.536232	0.927536	0.362319				0.791667				0.575
1.31884	1.2029	1.4058				0.708333				0.4
0.73913	1.27536	0.73913				2				0.45
0.826087	0.797101	1.28986				1				0.65
0.971014	0.942029	1.21739				0.75				0.85
0.507246	0.84058	1.18841				0.875				0.35
0.855072	0.985507	1.10145				1.41667
0.652174	1.15942	0.449275				0.75
0.855072	0.73913	0.826087				0.583333
0.536232	0.797101	1.14493				0.416667
0.753623	0.84058	1.04348				1.29167
0.898551	0.536232	0.710145				1.625
1.13043	1.05797	0.666667				1.04167
1.02899	1.21739	1.18841				1.375
0.942029	0.927536	1.24638				1.04167
1.07246	1.24638	1.18841				1
1.08696	1.02899	0.57971				1
0.898551	1.2029	0.942029				1.375
0.623188	1.18841	0.898551				0.958333
0.405797	1.30435	1				1.875
0.782609	1.11594	1.08696				2.58333
0.869565	1.4058	1.37681				0.625
1.24638	1.36232	1.34783				0.875
0.666667	1.14493	1.05797				0.75
0.637681	1.43478	1.05797				0.708333
1.14493	1.62319	1.33333				0.708333
0.913043	1.27536	1.27536				1.08333
0.666667	1.49275	1.21739				0.833333
1.05797	1.73913	1.05797				0.916667
0.550725	1.69565	0.855072				1.04167
0.681159	1.30435	0.826087				0.833333
0.289855	1.3913	1.50725				1.04167
0.57971	1.2029	1.15942				0.375
0.782609	1.28986	1.26087				1.66667
0.956522	1.15942	1.23188				1.33333
0.84058	1	0.898551				1.41667
0.971014	1.30435	0.304348				0.708333
0.913043	1.76812	0.884058				0.875
0.405797	1.73913	0.637681				0.875
0.666667	1.31884	0.449275				0.875
1.01449	0.318841	0.492754				2.20833
1.14493	1.44928	1.01449
0.608696	1.18841	0.84058
1.14493	1.42029	0.811594
0.753623	1.81159	1.63768
1.24638	1.07246	1.08696
1.28986	0.681159	1.24638
0.782609	1.14493	1.42029
0.942029	1.24638	1.13043
0.666667	1.08696	1
1.10145	1.28986	0.797101
0.304348	1.23188	0.985507
1.28986	1.47826	0.289855
1.08696	0.57971	1.13043
0.652174	0.710145	0.898551
0.942029	1.53623	1.86957
0.333333	1.4058	1.04348
1.71014	1.56522	1.07246
0.753623	1.27536	0.710145
0.884058	1.13043	1
0.884058	1.05797	1.02899
1.3913	1.65217	0.391304
0.434783	1.33333	0.521739
0.942029	1.17391	0.971014
1	1.43478	1.72464
1.04348	1.26087	1.92754
1.34783	1.3913	1.43478
0.681159	1.46377	1.2029
0.869565	0.884058	1.2029
1.07246	0.811594	1.66667
0.73913	1.14493	1.66667
0.84058	0.913043	1.30435
0.710145	0.724638	1.17391
0.942029	1.23188	1.05797
0.884058	1.01449	0.695652
0.73913	1.57971	1.23188
0.942029	1.37681	1.21739
1.56522	1.42029	0.971014
0.956522	1.34783	0.318841
1.13043	0.797101	1
0.550725	1.52174	1.07246
1.02899	0.956522	0.84058
1.02899	1.5942	0.289855
0.913043	1.62319	0.826087
0.768116	1.07246	1.18841
0.84058	1.46377	1.14493
0.927536	1.57971	1.2029
0.927536	1.52174	1.08696
0.855072	1.5942	0.376812
0.695652	0.304348	1.04348
0.956522	1.62319	1.07246
1.05797	1.23188	1.10145
0.942029	0.884058	1.33333
0.884058	1.65217	1.3913
0.782609	1.02899	0.927536
0.753623	1.18841	1.42029
0.985507	1.2029	1.2029
0.492754	1.30435	1
0.985507	0.971014	1.14493
0.73913	1.36232	1.31884
1.08696	1.36232	0.304348
0.695652	0.347826	1.02899
0.768116	0.405797	1.23188
0.826087	1.71014	0.637681
0.884058	1.4058	0.405797
0.898551	1.2029	1.01449
0.492754	1.18841	0.942029
0.985507	0.333333	0.724638
0.927536	1.10145	1.14493
0.855072	1.81159	1.42029
0.869565	0.391304	1.37681
0.811594	1.11594	0.42029
1.17391	0.391304	0.463768
0.811594	1.21739	1.24638
0.884058	1.21739	0.362319
0.826087	0.927536	1.33333
0.826087	1.15942	1.08696
1.28986	1.21739	0.884058
0.376812	1.42029	1.02899
0.811594	1.10145	1.02899
0.753623	1.36232	1.05797
1.04348	1.30435	0.942029
0.869565	1.31884	1.17391
1.15942	1.34783	0.971014
0.956522	0.289855	0.927536
1.28986	1.4058	1.13043
0.985507	1.07246	1.30435
1.37681	0.971014	0.985507
1.2029	1.44928	1.11594
0.826087	1.01449	0.434783
1.46377	1.5942	0.782609
0.753623	1.5942	1.4058
1.01449	1.43478	1.21739
1.52174	1.07246	1.13043
1.50725	0.855072	1.10145
1.31884	1.37681	1.11594
0.289855	0.927536	0.826087
1.15942	1.37681	1.56522
1.78261	1.55072	1
1.52174	1.11594	0.985507
1	1.46377	1.13043
1.05797	1.08696	0.884058
1.23188	1.08696	0.84058
1.71014	0.536232	1.05797
0.666667	1.27536	1.3913
0.608696	1.13043	1.44928
1.18841	1.28986	1.37681
1.17391	1.33333	1.05797
1.18841	0.985507	1.17391
1.27536	1.21739	1.30435
1.21739	1.11594	1.05797
1.27536	1	0.449275
1.31884	1.24638	1.21739
1.47826	0.942029	0.971014
1.05797	1.57971	1.10145
0.478261	1.24638	1.34783
1.37681	1.13043	0.434783
0.565217	1.33333	1.27536
0.318841	1.28986	1.43478
1.34783	1.24638	0.884058
1.33333	1.36232	1.15942
1.26087	1.23188	1.27536
1.28986	0.782609	1.11594
1.15942	0.57971	1
1.08696	0.536232	1.33333
1.49275	1.13043	1.37681
1.37681	1.71014	1.27536
1.23188	0.84058	1.01449
1.34783	1.24638	1.30435
1.14493	1.44928	0.681159
1.14493	1.5942	1.23188
0.492754	1.44928	1.33333
1.28986	1.37681	1.50725
1.50725	1.5942	1.75362
1.07246	1.31884	1.11594
1.34783	1.68116	1.63768
1.21739	1.18841	1.73913
1.26087	1.52174	0.768116
0.304348	1.72464	0.985507
0.73913	1.57971	0.681159
0.289855	1.47826	1.14493
0.695652	1.52174	1.31884
0.318841	1.07246	1.49275
1.53623	0.550725	1.75362
1.33333	0.942029	1.36232
1.14493	1.33333	1.24638
2.05797	1.01449	1.14493
1	1.01449	1.21739
1.81159	1.08696	1.21739
1.23188	1.5942	1.11594
1.18841	1.10145	1.55072
1.02899	1.44928	1.33333
0.362319	1	1.66667
1.10145	1.05797	1.34783
1.01449	1.42029	1.49275
1.57971	1.14493	1.5942
1.28986	1.72464	1.28986
1.3913	1.15942	1.31884
0.927536	1.11594	1.52174
1.42029	1.07246	1.4058
1.43478	1.31884	1.75362
1.57971	1.43478	1.2029
1.63768	1.18841	1.37681
1.50725	0.797101	0.623188
0.289855	1.66667	1.26087
1.18841	1.6087	0.797101
1.23188	1.21739	1.10145
1.14493	1.24638	1.18841
0.985507	0.956522	1.27536
0.724638	1.50725	1.15942
1.31884	1.34783	1.01449
1.24638	1.28986	0.42029
1.01449	1.92754	1.17391
1.30435	1.53623	1.21739
0.318841	1.11594	1.43478
1.23188	1.47826	1.23188
1.62319	1.49275	1.27536
1.05797	1.82609	0.985507
0.594203	1.52174	1.7971
1.55072	1.75362	1.69565
1.14493	1.4058	1.15942
1.08696	1.15942	1.42029
1.71014	0.507246	1.18841
1.08696	0.608696	1.01449
0.391304	0.507246	0.956522
1.42029	1.27536	0.898551
0.623188	1.27536	1.56522
0.57971	0.826087	1.26087
1.42029	1.65217	1
0.521739	1.76812	1.55072
0.985507	0.565217	1.50725
1.42029	1.52174	1.30435
1.47826	1.52174	1.02899
1.73913	1.86957	1.15942
1.42029	1.85507	1.14493
1.2029	1.56522	1.73913
1.37681	0.57971	1.15942
0.318841	1.95652	1.17391
0.710145	2.24638	1.13043
1.07246	1.84058	1.72464
1.53623	1.62319	1.10145
1.33333	0.826087	1.26087
1.3913	0.913043	1.42029
1.37681	1	1.01449
1.36232	1.65217	0.985507
0.855072	1.69565	1.27536
1.01449	1.08696	1.21739
1.21739	2.08696	1.14493
	2.26087	1.17391
	0.826087	1.04348
	2.07246	1.36232
	1.89855	1.14493
		0.463768
		1.13043
		1.55072
		1.47826
		1.86957
		0.855072
		0.594203
		1.47826
		1.11594
		1.6087
		1.62319
		1.36232
		1.86957
		1.01449
		1.33333
		1.14493
		1.34783
		1.34783
		1.49275
		0.782609
		1.42029
		1.02899
		1.52174
		1.47826
		1.21739
		1.5942
		0.942029
		1.2029
		0.942029
		1.10145
Fig 2(b)
Normalised FISH data
Area - Chr10
Median area (pixel^2) - PAR
Rep I	57
Rep II	22
Rep III	46
Rep IV	30
All area data normalised to median parental area for each replicate
Median - normalised
Rep I				Rep II				Rep III				Rep IV
PAR	KO1	KO2		PAR	KO1	KO2		PAR	KO1	KO2		PAR	KO1	KO2
1	1.21053	1.21053		1	1.04545	1.04545		1	1.04348	1.17391		1	1.16667	1.2
Individual foci - normalised
Rep I				Rep II				Rep III				Rep IV
PAR	KO1	KO2		PAR	KO1	KO2		PAR	KO1	KO2		PAR	KO1	KO2
0.508772	0.877193	1.12281		1.40909	0.727273	0.409091		1	0.521739	0.73913		0.133333	0.766667	1.3
0.491228	1.50877	0.947368		0.636364	1.09091	1.72727		1.69565	1.76087	1.23913		0.8	0.966667	1.4
1.07018	1	1.42105		0.409091	0.636364	1		2.58696	0.369565	1.97826		0.4	0.2	0.633333
1.22807	0.350877	1.08772		2.13636	0.363636	1.45455		1.02174	0.23913	1.15217		0.4	1.53333	0.3
1	0.789474	0.824561		0.727273	0.954545	2.09091		0.173913	2.04348	0.652174		0.133333	1.06667	1.5
0.666667	1.03509	1.29825		0.772727	0.954545	1.63636		1.06522	1.76087	1.71739		0.466667	2.36667	0.166667
0.859649	0.561404	0.54386		1.45455	1.04545	2.40909		0.695652	0.195652	1		0.466667	1.9	1.4
0.807018	1	1		1.22727	1	1.13636		1.97826	1.13043	0.434783		1.8	2.73333	0.433333
0.894737	1.10526	1.66667		0.590909	1.45455	1.68182		0.173913	0.586957	1.45652		0.266667	1.53333	2.03333
0.649123	0.684211	1.59649		2	0.454545	0.863636		2.19565	1.5	0.608696		1.66667	1.86667	1.5
0.631579	0.45614	1.75439		1.77273	2.04545	1.54545		1.43478	1.45652	1.23913		0.433333	1.43333	0.2
0.701754	0.859649	1.38596		1.45455	0.409091	0.681818		1.82609	1.19565	0.586957		0.266667	1.06667	1.4
0.807018	0.894737	1.22807		1.27273	2.40909	0.545455		2.5	1.06522	1.76087		0.633333	1.3	1.03333
0.719298	2.26316	1.80702		0.545455	1.31818	0.954545		0.434783	0.347826	1.30435		1.53333	1.2	1.8
0.842105	1.12281	1.07018		0.909091	1.09091	1.68182		1.54348	1.3913	0.5		2.36667	2.4	0.133333
0.350877	1.59649	1.42105		0.863636	0.772727	1.45455		1.36957	1.13043	0.26087		2.4	1.7	1.33333
0.596491	1.45614	1.78947		1.72727	0.863636	1.77273		0.804348	1.84783	0.456522		0.333333	1.53333	1.63333
0.842105	1.98246	0.912281		1.27273	0.954545	1.31818		0.521739	1.45652	2.65217		0.833333	0.266667	1.26667
0.491228	1.24561	1.35088		2.09091	0.409091	1.68182		0.23913	1.04348	0.347826		0.966667	1.4	1.3
0.614035	1.19298	0.929825		0.409091	1.09091	0.363636		0.369565	1.69565	2.86957		0.7	1.03333	1.8
0.789474	1.01754	1.45614		0.363636	1.40909	0.681818		0.717391	1.32609	2.15217		0.6	0.833333	1
1.10526	1.21053	1.24561		1.63636	0.636364	1.13636		0.456522	2.45652	1.43478		2.33333	1.03333	0.333333
0.789474	1.21053	1		1	2.22727	0.818182		1.41304	0.282609	0.5		0.9	0.433333	1.56667
0.982456	1.19298	1.31579		0.409091	0.954545	0.954545		1.91304	0.695652	0.695652		0.5	1.23333	1.63333
0.754386	0.719298	0.45614		1.86364	1.09091	1.27273		2.63043	1.41304	2.76087		0.5	1.3	0.633333
1.2807	0.719298	1.19298		1.5	1.27273	1.27273		1.08696	0.5	1.21739		0.866667	1.73333	1.13333
0.614035	1.24561	0.368421		2.90909	2.63636	0.409091		0.847826	0.717391	2.08696		0.666667	0.433333	3.13333
1.2807	0.982456	1.66667		1.63636	0.409091	1.13636		0.869565	0.543478	0.695652		0.7	1	1.66667
0.807018	1.15789	0.596491		0.681818	0.454545	1.31818		1.47826	0.695652	2.13043		0.333333	1.73333	2.63333
0.77193	1.29825	1.24561		1	0.818182	1		1.43478	1.65217	1.26087		0.166667	2	0.433333
0.614035	1.14035	0.807018		0.545455	1.59091	0.909091		2.02174	0.326087	0.804348		1.2	2.03333	1.86667
1	2.01754	0.842105		1.31818	1.77273	1.09091		1.67391	0.978261	0.326087		1.96667	2.3	0.266667
0.473684	1.5614	1.03509		1.59091	1	0.545455		0.347826	0.26087	0.673913		0.433333	0.5	0.9
0.912281	1	1.49123		1.54545	0.909091	0.863636		1.43478	1.02174	0.413043		0.133333	2.83333	1.16667
1.15789	1.05263	1.4386		2.13636	0.954545	2.09091		0.717391	1.21739	0.326087		1.53333	0.7	1.16667
1	0.596491	0.403509		1.59091	1.40909	1.90909		0.347826	0.347826	1.08696		0.366667	1.13333	1.9
0.929825	1.26316	1.36842		1	1.5	1.5		0.391304	2.02174	1.04348		1.93333	0.6	0.8
0.508772	1.42105	1.29825		1.90909	0.954545	1.13636		0.456522	2.30435	2.58696		0.933333	0.333333	0.766667
0.385965	1.47368	1.64912		0.909091	2.13636	1.36364		0.913043	0.586957	1.73913		1	1.93333	1.43333
1.05263	1.31579	1.19298		1.18182	0.545455	1.27273		0.608696	1	1.78261		1.96667	0.533333	0.233333
0.45614	1.01754	1.4386		0.363636	1.40909	1.04545		1.28261	1.97826	2.15217		2	0.266667	1.63333
0.526316	0.438596	0.684211		1.27273	0.954545	1.63636		1.32609	1.58696	1.63043		3.23333	0.566667	2.66667
0.526316	1.08772	1.2807		1.45455	1.54545	2.27273		0.413043	0.282609	2.04348		1.83333	0.566667	1.26667
0.508772	1	1.45614		1.63636	1.45455	1		0.73913	1.06522	0.478261		0.2	1.2	1.8
0.684211	0.54386	1.33333		0.863636	2.86364	1.68182		2.15217	0.478261	0.956522		0.766667	0.9	1.36667
0.649123	1.24561	1.45614		1.09091	0.909091	0.863636		1	1.19565	2.56522		2.1	1.3	0.966667
0.438596	1.68421	0.736842		0.590909	1.09091	0.909091		0.608696	0.434783	1.15217		0.833333	0.366667	1.9
0.701754	1.80702	1.19298		0.954545	1.40909	0.681818		0.195652	0.673913	0.847826		1.76667	1.16667	1.26667
0.438596	1.12281	1.94737		1.45455	1.04545	0.409091		0.956522	1.3913	0.26087		1.7	0.5	1.56667
0.350877	1.15789	1.36842		0.909091	2.59091	1.27273		1.15217	0.934783	1.04348		0.633333	0.966667	0.7
0.614035	1.2807	1.17544		0.954545	1.95455	0.5		2.15217	0.565217	0.847826		2	0.733333	1.06667
0.807018	1.38596	1.22807		0.363636	1.09091	0.636364		0.695652	0.282609	0.304348		0.433333	1.6	0.3
0.561404	0.684211	1.91228		1.95455	0.727273	0.636364		1.08696	0.347826	2.08696		1.46667	1.53333	0.566667
0.807018	1.15789	1.03509		1.27273	0.863636	0.681818		3.02174	0.5	0.652174		0.733333	1.46667	0.966667
0.824561	1.17544	1.08772		0.863636	0.590909	1		1.34783	1.58696	0.586957		0.966667	1.16667	1.3
0.614035	1.42105	1.82456		1.18182	1.86364	0.909091		1.15217	1.67391	1.1087		0.533333	1.5	1.36667
0.385965	1.24561	1.68421		0.545455	2	2.18182		1.52174	1.3913	1.02174		1.1	2.03333	0.366667
0.403509	0.350877	1.64912		1.40909	1.09091	2.59091		1.84783	1.47826	0.456522		0.633333	1.33333	0.2
0.666667	1.10526	0.666667		1.04545	1.13636	1.18182		0.891304	2.17391	1.47826		1.7	1.46667	0.766667
0.631579	1.08772	0.719298		1.54545	0.727273	1.59091		0.282609	0.913043	2.36957		0.733333	1.53333	2.1
0.578947	1.2807	1.4386		1.90909	0.636364	2.45455		1.04348	2.13043	0.630435		0.9	2.5	1.66667
0.649123	1.05263	1.29825		0.409091	1.09091	0.681818		1.6087	1.3913	1		1.2	0.3	1.23333
0.350877	1.33333	1.14035		1.72727	1.18182	1		2.08696	0.456522	0.173913		0.966667	1.33333	0.266667
0.631579	1.10526	1.31579		0.772727	0.772727	4		1	1.8913	1.58696		0.2	0.9	0.4
0.859649	1.52632	1.54386		0.590909	1.13636	0.363636		1.06522	1.21739	1.30435		1.06667	1.26667	0.866667
0.561404	0.754386	1.73684		0.409091	0.5	1.95455		0.630435	1.97826	1.3913		0.9	0.133333	1.93333
0.719298	1.10526	1.87719		0.818182	0.5	1.63636		2.13043	2.67391	0.782609		1	1.2	0.4
0.614035	1.24561	1.50877		1.27273	0.5	2.04545		2.45652	1.56522	0.891304		0.233333	1.2	0.2
0.859649	1.61404	1.19298		1.72727	0.454545	1.31818		1.30435	0.391304	1.78261		1.56667	2.6	0.3
0.403509	1.03509	1.26316		1.36364	1.13636	1.54545		1.56522	1.86957	0.826087		0.733333	0.966667	0.533333
0.666667	1.05263	1.24561		1.77273	0.636364	1.5		0.478261	1.56522	1.67391		1.46667	1.7	0.466667
0.561404	1.12281	1.50877		0.363636	0.5	0.772727		1.54348	0.695652	1.6087		0.466667	1.1	1.56667
0.859649	1.50877	0.824561		1	0.863636	1.40909		0.369565	0.608696	1.21739		0.733333	0.566667	0.233333
0.596491	1.50877	1.42105		0.909091	1.90909	0.772727		1.67391	1.1087	2.43478		0.966667	1.63333	1.6
0.701754	1.64912	1.08772		2.04545	0.636364	2.27273		0.195652	1.17391	2.63043		0.833333	1.16667	0.733333
0.736842	1.5614	1.33333		0.909091	1.18182	1.04545		0.565217	0.5	0.413043		1.06667	2.3	0.833333
0.754386	1.68421	1.73684		1.22727	0.590909	0.454545		0.217391	1	0.76087		0.266667	1.2	0.533333
0.631579	0.666667	0.438596		1.90909	0.909091	0.909091		1.65217	0.369565	2.1087		0.5	2.2	0.5
1.14035	1.35088	0.789474		0.863636	1.68182	0.409091		0.586957	0.652174	1.97826		0.5	1	1.2
0.842105	1.17544	1.50877		1.59091	3.04545	1.04545		2.08696	1.04348	0.456522		1.1	2.03333	0.633333
0.561404	1.29825	0.859649		1.68182	0.454545	0.863636		1.32609	0.717391	1.08696		1	0.333333	3.03333
1.24561	2.05263	0.508772		0.863636	0.5	1.22727		0.282609	1.04348	0.173913		0.733333	1.33333	2.3
0.859649	1.15789	1.38596		0.409091	2.90909	0.727273		0.76087	0.173913	0.956522		0.5	0.266667	1.3
0.578947	1.40351	1.03509		0.636364	1.04545	0.772727		1	0.586957	1.63043		0.9	1.46667	1.4
0.807018	1.78947	0.596491		0.863636	0.409091	0.454545		1.43478	1.69565	0.826087		0.5	0.133333	1.43333
1.17544	1.08772	0.929825		2.90909	0.5	1.95455		1.08696	1.80435	0.847826		1.16667	2.46667	0.366667
0.561404	1.31579	1.78947		1.18182	2.22727	1.95455		0.347826	1.8913	0.956522		0.2	2	1.66667
0.385965	1.31579	1.12281		0.727273	1.81818	1.77273		0.347826	1.5	1.56522		2.26667	1.06667	1.6
0.789474	1.15789	1.57895		0.590909	0.5	1.63636		1.1087	0.695652	0.695652		2.1	0.966667	1.36667
1	1.01754	1.36842		0.454545	1.86364	1.54545		0.369565	1.95652	1.5		1.23333	0.133333	1.4
1.26316	0.807018	1.75439		1.95455	0.863636	1.45455		0.434783	0.586957	0.652174		1.3	0.8	2
0.754386	1.45614	0.421053		2.22727	1.36364	0.727273		0.543478	1.26087	1.43478		0.666667	0.566667	0.3
1.33333	0.491228	1.31579		1.09091	1.45455	2.27273		1.45652	0.826087	2.04348		1.56667	2.36667	1
0.736842	0.859649	1.70175		2.54545	0.545455	1.45455		0.391304	1.26087	0.652174		2.46667	0.766667	2.06667
0.614035	1.07018	1.15789		1.59091	0.5	2.36364		0.347826	1.43478	0.347826		1.86667	1.4	0.666667
1.40351	1.03509	1.29825		1.18182	0.545455	0.5		0.630435	1.19565	0.891304		1.83333	0.666667	1.36667
1.08772	1.22807	1.54386		2.04545	0.863636	1.04545		1.28261	0.934783	1.36957		1.7	1.36667	1.86667
0.526316	0.368421	0.947368		0.5	0.954545	2.40909		0.956522	1.06522	1.78261		1.16667	0.133333	1.7
0.45614	1.17544	0.754386		0.454545	1	0.454545		0.847826	0.978261	0.586957		0.466667	1.26667	2.1
0.77193	0.877193	1.38596		0.863636	0.954545	1.27273		1.52174	0.608696	0.391304		1.06667	0.266667	1.06667
0.473684	1.2807	1.19298		0.409091	0.954545	0.863636		0.282609	1.26087	1.3913		1.4	2.43333	1.36667
0.859649	1.29825	1.70175		0.636364	1.18182	1.72727		2.1087	1.21739	1.13043		1.73333	0.433333	2
0.719298	1.22807	1.52632		0.363636	1.72727	0.909091		1.30435	1.1087	2.21739		0.966667	0.133333	1.03333
0.403509	1.22807	1.08772		0.681818	2.54545	0.409091		0.652174	0.956522	0.5		0.3	1.86667	0.9
0.631579	1.47368	0.403509		1.04545	1.5	0.681818		0.717391	0.326087	0.26087		0.3	1.83333	0.733333
0.894737	1.12281	1.4386		1.72727	1.81818	1		1.17391	0.434783	3		0.766667	0.9	0.7
1.05263	1	1.57895		0.5	1.45455	1.5		0.195652	1.30435	1.93478		1.73333	1.46667	0.4
0.491228	1.2807	1.17544		3.13636	1.22727	0.863636		2.43478	0.978261	0.913043		1	0.9	2.33333
1.15789	1.17544	1.17544		0.363636	0.636364	1.27273		1.26087	0.282609	0.326087		0.433333	1.36667	1.16667
1.19298	1.35088	1.22807		6.81818	0.363636	1.36364		0.369565	2.04348	1.21739		1	0.266667	1.93333
0.912281	1.45614	1.35088		2.77273	1.18182	1.54545		0.826087	1	1.1087		1.13333	0.666667	2.66667
0.929825	0.473684	1.05263		1.40909	1.77273	0.545455		0.217391	0.217391	0.26087		1.2	1.9	0.3
0.385965	0.666667	1.35088		3.27273	2.09091	1.63636		1.32609	1.45652	1.23913		1.36667	0.733333	1.36667
0.561404	0.421053	1.61404		1.18182	1.63636	0.5		1.34783	1.04348	0.23913		0.266667	0.333333	1.7
0.473684	0.736842	1		1.13636	1.77273	0.636364		0.434783	0.804348	0.847826		1.73333	0.466667	1.33333
0.54386	0.877193	0.666667		0.727273	0.818182	2.68182		0.413043	1.06522	1.6087		1.56667	3.23333	0.166667
0.77193	1.40351	1.89474		0.545455	1.27273	1.45455		0.195652	0.347826	1.17391		2	1.46667	0.6
0.385965	1.14035	1.49123		6.22727	1.77273	3.31818		1.58696	2.1087	0.217391		1.4	1.6	0.233333
0.631579	1.31579	1.52632		0.818182	0.909091	0.5		2.47826	2.32609	1.6087		1.86667	1.06667	0.533333
0.77193	1.15789	1.10526		2.45455	1.27273	0.363636		2.1087	0.869565	1.08696		0.666667	2.8	1.76667
1.21053	1.17544	1.15789		1	1.13636	1.18182		0.521739	0.347826	2.17391		0.866667	1.73333	2.03333
0.894737	1	1.59649		1.18182	1.09091	0.409091		0.347826	1.06522	1.21739		1.16667	0.833333	1.73333
0.77193	0.561404	1.45614		1.18182	0.454545	0.954545		1.23913	0.391304	2.73913		0.966667	0.3	0.2
0.666667	1.40351	1.14035		0.545455	0.5	1.90909		0.478261	1.06522	1.63043		0.7	2.43333	1.03333
1.42105	1.14035	1.24561		7.59091	0.454545	0.636364		0.369565	0.391304	0.173913		0.966667	1.2	0.366667
1.4386	1.40351	1.26316		3.40909	1.27273	0.681818		1.06522	1.93478	1.78261		0.933333	0.333333	1.5
0.859649	1.01754	1.57895		1.04545	1.72727	0.363636		1.8913	0.326087	1.95652		0.4	1.66667	1.76667
1.75439	1.31579	1		4.86364	0.727273	0.454545		0.978261	0.413043	0.347826		0.233333	1.36667	0.466667
1.26316	1.24561	1.17544		0.681818	1.13636	0.818182		1.69565	0.565217	0.695652		0.466667	2.2	1.56667
1.75439	1.14035	0.877193		2.22727	0.909091	0.5		0.652174	1.54348	0.26087		2.6	0.166667	1.06667
1.14035	1.26316	1.38596		0.863636	1.18182	0.909091		1.34783	1.63043	1.28261		3.26667	1.93333	1.93333
1.05263	1.87719	0.947368		1.13636	1.59091	1.09091		2.5	0.282609	1.80435		0.8	0.966667	0.533333
1.12281	1.49123	1.45614		1	0.727273	1.45455		1.58696	0.782609	0.369565		1.93333	1.1	1.56667
0.982456	1.2807	1.42105		0.681818	1.72727	0.454545		1.17391	0.608696	0.347826		1.23333	0.133333	2.26667
1.36842	1.50877	0.929825		3.04545	2.36364	0.363636		0.76087	0.847826	0.217391		0.4	1.66667	1.36667
0.947368	1.64912	1.2807		5.36364	2.13636	1.09091		0.869565	0.304348	1.17391		1.13333	0.8	1.2
0.701754	1.85965	1.4386		1.36364	0.363636	1.68182		0.978261	0.521739	1.71739		0.266667	0.633333	1.4
1.40351	1.80702	0.964912		5.18182	0.5	1.04545		1.76087	0.391304	2.6087		0.4	0.466667	1.56667
1.19298	1.08772	1.10526		2.27273	0.454545	1.95455		2.34783	0.673913	2.02174		1.43333	1.93333	2.13333
1.40351	1.4386	0.947368		0.681818	2.81818	1.45455		3.13043	1.6087	1.52174		0.633333	1	0.166667
2.07018	1.07018	1.45614		1.5	1.36364	1.90909		0.608696	0.26087	1.8913		1.33333	0.2	0.633333
1.64912	1.29825	1.07018		0.590909	0.909091	2.5		1.36957	0.347826	1.82609		1.06667	0.333333	0.666667
1.35088	1.17544	1.59649		1.54545	0.363636	0.909091		1.43478	1.23913	1.36957		0.866667	1.3	1.2
1.12281	1.40351	1.14035		1	1.5	2.18182		0.847826	1.43478	0.456522		1	1.66667	0.533333
1.12281	1.42105	0.649123		0.636364	0.727273	1.81818		3.08696	0.26087	0.782609		0.433333	2.23333	0.6
0.929825	1.40351	1.05263		0.454545	1.18182	1.59091		1.15217	1.41304	1.19565		1.53333	2.6	2.56667
0.649123	1.22807	1.75439		1.18182	1.45455	0.727273		0.565217	1.73913	0.282609		0.866667	0.233333	0.733333
0.929825	1.52632	1.59649		0.818182	0.818182	0.409091		0.934783	0.76087	0.73913		1.9	0.633333	1.96667
1.15789	0.368421	1.05263		1.04545	1.90909	0.727273		1.08696	0.782609	1.1087		0.266667	1.1	1.53333
0.684211	1.66667	1.15789		1.54545	2.18182	0.636364		1.71739	0.173913	0.195652		0.8	0.7	2.36667
0.982456	0.964912	0.929825		2.18182	0.772727	1.04545		1.67391	0.695652	1.5		0.366667	1.8	0.766667
1.29825	0.894737	0.929825		1.18182	1	1.31818		0.826087	0.804348	0.608696		0.166667	1.4	3.36667
1.38596	0.473684	0.982456		1.22727	1.77273	2.04545		0.586957	1.63043	2.65217		1.33333	1.86667	0.366667
1.29825	1.24561	0.947368		0.818182	1.18182	3.09091		1.91304	0.978261	1.30435		1.1	0.2	0.733333
1.19298	1.17544	0.982456		0.818182	1.63636	2.27273		0.326087	0.173913	1.36957		1.23333	1.93333	0.466667
1.31579	1.17544	0.964912		1.40909	1.45455	0.409091		1.67391	0.369565	1.71739		0.366667	1.46667	0.166667
1.26316	1.4386	1.10526		0.772727	1	0.5		0.73913	0.282609	2.08696		1.26667	1.5	1.13333
0.596491	1.10526	0.912281		1.45455	0.454545	1.04545		1.23913	0.782609	0.978261		1.26667	2.03333	0.3
1.03509	1.47368	1.10526		1.45455	3	2.86364		2.23913	0.956522	0.586957		2.7	0.933333	0.333333
1.98246	0.912281	0.684211		0.727273	0.727273	1.5		0.782609	0.956522	1.3913		2.5	0.333333	1.13333
0.859649	1.47368	1.47368		1.22727	2.63636	1.22727		1.32609	2.19565	0.26087		1.5	1.33333	0.166667
0.578947	0.964912	1.15789		0.772727	0.772727	0.681818		2.21739	0.5	0.652174		1.4	1.5	1.53333
1.42105	1.15789	1.31579		1	1.54545	0.681818		0.891304	0.782609	1.52174		0.133333	2.16667	0.8
1.92982	1.05263	0.438596		3.18182	1.45455	0.863636		0.673913	1.43478	0.717391		1.33333	0.8	1.63333
1.54386	1.24561	1.50877		1.77273	0.545455	0.954545		1.82609	1.95652	0.543478		0.133333	0.366667	1.06667
0.824561	1.08772	0.403509		1.54545	0.636364	1.36364		0.826087	2.45652	1.13043		2.03333	1.76667	0.233333
0.614035	1.31579	0.649123		2	1.31818	1.22727		0.652174	0.282609	1.63043		1.83333	1.73333	1.66667
1.14035	1.36842	1.47368		2.04545	0.636364	0.409091		0.913043	0.282609	0.630435		0.433333	0.266667	0.533333
1.14035	1.22807	0.578947		2.27273	0.727273	1.68182		2.1087	1.17391	1		1.13333	1.7	0.566667
0.701754	1.36842	1.31579		1.09091	1.36364	2.45455		1.52174	2.78261	1.28261		0.233333	0.5	1.26667
1.66667	1.50877	0.385965		1.54545	0.681818	0.454545		1	0.282609	0.326087		0.433333	1.6	0.6
0.350877	1.24561	1.66667		2.63636	0.954545	1.13636		0.369565	0.913043	0.913043		0.2	2.36667	0.333333
1.35088	1.49123	1.12281		1.40909	0.818182	2.45455		0.782609	0.804348	0.586957		1.16667	1.46667	2
0.421053	1.36842	1.31579		0.363636	0.727273	1.54545		1.28261	0.347826	2.63043		0.366667	1.06667	1.26667
1.10526	1.4386	0.403509		0.727273	1.27273	0.954545		0.23913	0.652174	1.04348		0.666667	0.933333	1.56667
1.36842	1.31579	0.842105		0.727273	0.409091	0.681818		1.58696	0.326087	1.21739		0.133333	1.03333	1.73333
1.17544	1.85965	1.33333		0.954545	0.772727	0.590909		1.21739	1.04348	1.65217		1.13333	1	1.36667
1.26316	0.578947	1.59649		0.818182	1.77273	0.681818		0.413043	0.913043	0.23913		1.26667	0.3	2
0.824561	1.5614	1.19298		1.22727	0.363636	0.681818		2.15217	1.34783	2.15217		1.66667	1.23333	1.5
1.31579	1.31579	1.07018		1.72727	2.45455	1.72727		1.67391	1.69565	1.56522		1.2	1.26667	1.16667
1.10526	1.03509	1.40351		0.545455	2.04545	1.45455		2.15217	0.782609	1.13043		2	1.33333	1.23333
1.03509	1.63158	1.31579		0.909091	2.72727	1.68182		1.71739	1.69565	1.5		1.83333	0.266667	1.3
1.15789	1.73684	1.35088		0.409091	1.77273	0.681818		1.78261	0.652174	1.5		0.666667	1.63333	0.366667
1.29825	1.38596	1.07018		1.31818	2.90909	1.13636		1.28261	0.652174	0.5		0.5	1.53333	1.1
1.24561	1.42105	1.57895		1.09091	1.04545	1.77273		2.78261	1.91304	0.326087		0.4	1.33333	1.6
1.01754	1.22807	1.68421		1.31818	2.90909	1.09091		1.04348	1.52174	0.282609		0.266667	0.466667	0.4
1.70175	1.14035	1.75439		0.590909	1.63636	1.63636		2.06522	1.26087	0.347826		1.1	0.3	0.766667
1.61404	1.45614	2.05263		1.63636	1.22727	0.772727		0.478261	0.891304	0.521739		2.63333	2.36667	0.633333
0.684211	1.59649	1.26316		2.31818	0.454545	2		0.521739	2.30435	0.76087		1.13333	2.1	2.3
2.10526	1.19298	0.789474		0.363636	1.31818	1		0.456522	1.04348	0.195652		1.13333	2.3	2
1.24561	1.08772	1.19298		0.409091	0.818182	1.31818		0.869565	1.1087	0.304348		0.566667	1.4	0.6
0.54386	1.40351	1.36842		1.45455	0.590909	1.63636		0.413043	0.826087	0.804348		1.8	1.16667	0.933333
1.21053	1.2807	1.77193		1.59091	1.04545	1.77273		0.695652	1.02174	0.434783		0.666667	1.03333	2.73333
1.52632	1.17544	1.21053		0.545455	1.86364	0.5		1.15217	0.76087	0.76087		1.4	1.5	0.133333
1.73684	1.07018	1.87719		1.90909	1.81818	0.818182		0.717391	0.326087	2.21739		0.833333	2.03333	1.23333
1.54386	1.22807	1.85965		1.86364	1.09091	1.04545		0.913043	1.17391	2.41304		2	1.46667	1.53333
1.73684	1.87719	2.08772		1.86364	2.18182	0.909091		1.47826	1.17391	1.80435		1.93333	1.56667	1.3
1.05263	1.10526	2.01754		1.40909	2	1		2.84783	0.934783	1.3913		1.6	1	1.76667
1.64912	1.21053	1.21053		0.545455	0.409091	1.45455		0.217391	1.47826	0.847826		0.566667	1.23333	0.533333
1.49123	1.15789	1.08772		0.636364	0.863636	1.31818		0.978261	1.91304	0.434783		0.3	0.666667	1.93333
1.26316	1.5614	1.26316		1.04545	1.45455	2.22727		1.17391	0.847826	2.23913		2.4	1.03333	0.2
1.52632	1.17544	1.42105		0.363636	1.72727	0.454545		1.23913	1.36957	2.67391		0.433333	0.233333	1.7
0.701754	1.33333	1.73684		0.727273	1.77273	0.409091		0.369565	0.73913	1.6087		0.466667	1.66667	2.7
1.92982	2.05263	1.85965		0.409091	1.77273	1.04545		0.456522	2.36957	1.52174		0.733333	1.63333	1.73333
1.26316	1.52632	0.789474		0.727273	0.681818	1.54545		0.565217	1.32609	1.3913		2.33333	0.7	1.06667
1.84211	0.807018	0.701754		2.59091	1.45455	1.36364		0.673913	0.73913	0.5		0.666667	0.9	1.6
1.92982	1.15789	1.77193		1.22727	2.18182	0.681818		0.76087	1.8913	0.826087		2.16667	1.8	0.3
0.684211	0.982456	1.5614		1.77273	2.18182	0.772727		1.5	0.913043	1.69565		1.16667	1.43333	1.3
1.98246	0.842105	1.26316		0.409091	0.909091	0.727273		0.630435	1.58696	1.67391		0.5	0.366667	1.16667
1.29825	0.473684	1.4386		0.545455	1.54545	1.59091		0.565217	0.5	2.34783		0.433333	1.16667	0.433333
1.24561	0.982456	0.982456		0.545455	1.27273	2.63636		0.630435	0.434783	1.23913		1.7	1.7	0.133333
1.61404	0.719298	0.77193		1.22727	1.77273	1.09091		0.630435	0.630435	1.34783		1.33333	1.5	1.9
1.68421	1.14035	1.14035		2.63636	0.363636	0.818182		1.52174	0.913043	2.43478		0.133333	0.466667	0.866667
1.33333	1.31579	1.63158		0.863636	1.68182	0.409091		0.521739	0.456522	1.93478		1.13333	1.9	0.433333
0.824561	0.403509	1.61404		0.454545	1.31818	0.954545		0.73913	0.673913	1.41304		0.9	0.266667	1.66667
1.61404	0.929825	0.578947		1.27273	0.772727	0.545455		0.413043	0.630435	0.934783		1.7	1.13333	1.36667
1.42105	1.29825	1.10526		0.454545	1.36364	2.63636		0.73913	0.956522	2.15217		0.166667	1.13333	1.63333
0.877193	1.07018	0.403509		1.22727	0.681818	2.18182		1.21739	1.47826	1.28261		1	0.766667	0.933333
1.42105	0.491228	1.15789		2.04545	0.590909	0.454545		1.8913	0.630435	0.826087		2.03333	1.73333	2.03333
0.807018	0.77193	1.21053		1.63636	0.636364	1.68182		1.23913	0.456522	0.891304		1.06667	1.63333	1.36667
0.54386	0.578947	1.57895		2.04545	1.31818	0.772727		0.891304	0.565217	2.1087		0.566667	1	0.333333
1.36842	0.877193	1.57895		1.63636	0.909091	1.40909		0.173913	0.695652	1.04348		0.666667	1.26667	2.23333
1.80702	0.421053	1.08772		0.363636	0.590909	0.818182		2.34783	0.847826	1.78261		0.133333	2.3	0.966667
1.36842	0.684211	1.38596		6.81818	1	1.22727		2.84783	0.413043	2.19565		0.5	0.733333	1.96667
0.350877	1.4386	1.38596		0.454545	1.04545	0.363636		2.02174	1.02174	1.65217		2	1.36667	3.16667
1.10526	1.22807	1.57895		2.54545	1.18182	1		1.8913	0.76087	1.41304		0.833333	0.566667	0.266667
1.52632	1.35088	1		1.31818	0.454545	1.86364		0.26087	0.23913	0.869565		1.66667	1.86667	0.2
1.49123	0.754386	0.350877		4.31818	1.04545	0.409091		0.891304	0.478261	1.3913		2.03333	0.2	0.633333
0.614035	1.03509	1.78947		2.18182	1.18182	1.77273		0.173913	1.65217	0.565217		1.46667	1	2.1
0.824561	1.21053	1.29825		3.90909	2	0.409091		0.782609	1.30435	1.02174		0.9	2.13333	1.26667
0.421053	1.17544	1.38596		0.681818	1.40909	0.545455		1.84783	0.26087	0.521739		0.966667	2.03333	0.3
0.77193	1.21053	0.526316		1.54545	0.727273	0.545455		0.673913	0.347826	1.28261		0.933333	1.16667	0.733333
1.26316	0.526316	1.66667		4.59091	1.31818	1.81818		1.13043	0.282609	0.369565		0.433333	1.43333	0.933333
0.964912	0.859649	1.40351		1.22727	0.818182	2.40909		0.369565	1.21739	0.586957		0.133333	0.3	0.866667
1.40351	0.649123	1.26316		0.5	0.545455	2.04545		0.804348	0.826087	0.434783		0.6	1.36667	1.06667
1.01754	1.15789	1.07018		4.36364	1.54545	2.36364		0.956522	1.63043	0.304348		0.5	1.86667	1.33333
1.24561	1.19298	1.31579		5.18182	2.90909	1.36364		0.73913	1.26087	1.80435		2.26667	1.2	2.46667
1.10526	1.29825	1.4386		5.68182	1.72727	1		0.326087	1	0.565217		0.7	0.233333	0.966667
0.614035	1.2807	1.40351		1.63636	0.545455	0.954545		2.45652	1.28261	0.826087		0.966667	0.733333	0.2
1.54386	0.473684	1.29825		0.590909	1.27273	0.681818		1.54348	0.521739	0.217391		2.13333	0.7	1.23333
1.35088	1.31579	1.49123		0.590909	1.36364	1.09091		0.934783	1.28261	1.30435		0.266667	1.53333	2.06667
1.89474	1.15789	1.07018		0.772727	0.909091	1.59091		3.30435	1.3913	2.32609		1.3	2.26667	1.76667
1.36842	1.26316	1.5614		3.72727	0.954545	0.5		0.73913	1.67391	0.652174		1.4	1.93333	1.9
0.614035	1.03509	1.52632		2.13636	1.81818	1.31818		0.347826	0.891304	2.1087		0.766667	1.63333	1.1
1.73684	1.01754	1.21053		1.54545	1.59091	0.954545		0.543478	1.02174	1.06522		0.5	1.33333	0.433333
1.14035	1.26316	0.421053		1.18182	1.04545	1.18182		0.847826	1.32609	0.413043		0.733333	1.06667	1.23333
1.42105	1.94737	0.789474		1	0.909091	0.5		1.15217	0.565217	1.36957		0.866667	1.7	0.633333
1.64912	1.08772	1.38596		2.22727	1.22727	0.909091		0.673913	1.19565	0.23913		1.03333	2.4	1.5
1.19298	1.12281	1.7193		1.95455	0.545455	0.727273		1.58696	0.913043	1.54348		0.4	2.03333	0.7
0.684211	1.15789	1.66667		0.772727	0.681818	0.681818		0.934783	1.69565	1.65217		0.7	2.46667	1.53333
1.40351	1.24561	1.21053		1.54545	1.22727	1.31818		0.347826	0.478261	0.869565		1.5	1.13333	2.83333
1.63158	1.61404	1.45614		0.863636	1.18182	1.45455		1.86957	0.652174	0.978261		1.13333	1.53333	2.4
1.38596	0.859649	1.42105		0.863636	1.72727	0.454545		0.434783	1.1087	1.67391		1.3	1.76667	0.166667
1.35088	1.59649	1.01754		8	1.59091	1.63636		0.673913	0.5	0.956522		1.63333	1.43333	0.4
1.70175	1.40351	1.61404		0.409091	1.04545	0.681818		1.1087	1.45652	0.391304		0.833333	0.866667	2.6
0.964912	0.789474	1.57895		1.27273	0.909091	1.36364		0.826087	1.54348	1.8913		1.2	1.73333	2.23333
0.877193	0.789474	1.33333		0.909091	0.454545	1.36364		0.5	1.5	1.84783		1.7	1.3	2.23333
1.61404	1.33333	1.85965		1.86364	1.86364	0.727273		1.86957	0.652174	0.782609		1.96667	2.06667	1.4
0.894737	0.842105	1.5614		1.31818	1.27273	1.86364		1.41304	1.91304	1.06522		1.13333	0.7	2.5
0.894737	0.894737	1.15789		0.363636	2	0.772727		2.3913	1.13043	0.543478		1.76667	0.666667	0.733333
0.77193	0.912281	1.50877		0.363636	1.13636	1.77273		0.652174	1.36957	1.36957		0.733333	0.833333	0.733333
1.59649	1.12281	1.59649		0.681818	2.04545	1.09091		0.521739	1.86957	1.15217		1.4	1.46667	2.26667
0.964912	0.350877	0.789474		0.545455	0.772727	0.409091		0.521739	2.1087	1.06522		0.366667	2.03333	0.2
0.684211	1.10526	1.12281		0.636364	1.13636	0.5		1.26087	1	1.3913		1.56667	0.733333	0.266667
1.07018	0.438596	1.03509		0.954545	1	1.45455		0.586957	0.782609	1.56522		0.933333	0.833333	1.66667
0.45614	0.666667	0.964912		1.95455	1.27273	0.409091		2.34783	0.869565	0.282609		2.3	1.23333	0.966667
0.77193	0.894737	0.947368		0.954545	1.09091	0.363636		2.45652	1.84783	0.586957		1.43333	2.03333	2.6
1.03509	1	0.666667		2.09091	0.727273	1.09091		0.413043	0.413043	1.93478		0.466667	0.633333	2.16667
1.21053	1.5614	1.15789		0.681818	1.31818	1.95455		1.67391	1.13043	3.6087		1.6	0.4	0.5
0.385965	1.26316	0.912281		0.5	1.04545	1.18182		1	1.04348	0.826087		0.966667	0.266667	1.1
0.614035	1.42105	0.912281		1.04545	0.636364	1.5		0.673913	2.06522	0.217391		2.06667	1.46667	1.3
1.12281	1.70175	0.77193		0.409091	1.77273	1.18182		1.02174	0.26087	0.695652		1.6	1.16667	1.33333
0.964912	1.10526	1.14035		0.363636	0.545455	1.18182		0.76087	1.63043	1.56522		1.43333	2.16667	1.4
0.77193	0.894737	1.10526		1.68182	1.68182	1.40909		1.1087	1.19565	0.304348		1	0.533333	0.733333
1.15789	0.964912	1.22807		1.18182	0.636364	0.681818		2.36957	1.06522	1.43478		1.26667	0.4	0.4
0.842105	0.614035	0.877193		0.409091	1.09091	1.81818		0.608696	1.71739	1.15217		1.06667	0.4	1
1	0.508772	1.49123		1.09091	0.727273	0.954545		0.630435	1.5	0.565217		1.5	1.56667	0.5
0.982456	1.38596	0.894737		1.04545	1.04545	0.954545		0.630435	0.543478	2.23913		0.866667	2.66667	1.13333
0.719298	0.578947	0.701754		1.45455	1	2.22727		2.6087	1.04348	2.54348		1.53333	0.233333	0.633333
0.754386	1.35088	1		2.22727	0.954545	3.13636		1.76087	1.78261	2.41304		1.96667	1.13333	1.6
0.754386	1.78947	1.21053		2.59091	0.5	2.40909		1.21739	0.673913	0.413043		1.1	0.866667	0.2
1.31579	1.45614	1.03509		1.09091	1.09091	1.22727		1.6087	0.673913	1.3913		1.4	1.43333	0.633333
1.78947	1.10526	1.15789		0.818182	0.363636	2		1.26087	0.869565	0.217391		1.2	1	1.3
1.17544	1	1.01754		0.772727	0.454545	1.59091		0.434783	1.08696	0.695652		0.9	1.16667	1.9
1.12281	1.42105	0.77193		1.18182	1.54545	1.31818		1.69565	1.6087	1.15217		1.4	0.533333	0.566667
0.596491	1.33333	1.24561		0.954545	0.454545	0.727273		1.78261	1.82609	1.5		1.76667	0.633333	1.2
1.77193	1.19298	1.08772		2.18182	0.636364	0.454545		2.19565	1.04348	2.45652		1.2	2.06667	1.23333
0.842105	1.36842	0.824561		1.13636	1.36364	1.18182		1.1087	0.521739	1.23913		1.66667	0.833333	1.46667
1.33333	0.947368	0.929825		1.45455	0.681818	0.590909		1.73913	1.15217	2.43478		1.53333	0.866667	1.46667
0.912281	1.29825	1.17544		1.86364	0.636364	1.27273		2.41304	0.434783	0.782609		1.76667	0.9	1.33333
0.789474	1.29825	1.08772		0.772727	0.590909	1.45455		1.3913	1.32609	0.195652		0.966667	0.566667	1
0.982456	0.964912	1.35088		2.68182	1.77273	0.590909		1.30435	0.913043	0.326087		1.26667	1.63333	1.3
0.947368	1.22807	0.701754		2.45455	0.636364	1.13636		2.30435	0.456522	0.76087		0.866667	1.3	0.966667
0.77193	1.12281	0.964912		2.72727	1.40909	0.772727		2.3913	1.41304	1.82609		0.633333	0.133333	1.43333
1.22807	1.40351	0.929825		0.454545	0.636364	0.818182		1.19565	1.13043	1.67391		1.03333	0.133333	1.76667
0.912281	1.15789	0.807018		0.954545	1.90909	0.454545		0.543478	1.15217	1.63043		1	0.833333	1.13333
0.842105	1.12281	0.578947		1.59091	1.45455	0.772727		1.97826	0.521739	2		1.06667	1.03333	1.76667
0.631579	1.33333	0.508772		2.68182	0.681818	0.590909		0.913043	2.34783	0.173913		0.566667	1.13333	0.833333
1.7193	1.31579	0.649123		0.863636	1.81818	0.727273		0.26087	0.608696	0.76087		0.966667	1.2	1.86667
1.19298	1.07018	0.894737		0.863636	0.681818	0.590909		1.45652	1.30435	0.456522		1.63333	1.53333	0.3
1	1.24561	0.912281		1.72727	1.04545	0.681818		0.369565	1.19565	3.32609		1.9	2.06667	0.4
1.31579	1.22807	0.403509		1.27273	1.95455	0.5		0.673913	0.956522	1.08696		0.533333	1.33333	2.86667
0.719298	0.964912	1.12281		2.54545	0.363636	0.409091		0.913043	1.95652	2.76087		1.13333	1.13333	0.566667
1.31579	1.29825	1.08772		1.22727	1.63636	1.09091		0.565217	1.47826	0.347826		2.4	1.23333	0.566667
1.15789	1.63158	1.36842		2.90909	0.954545	0.863636		1.47826	0.217391	1.3913		0.9	2.33333	0.166667
1.10526	1.35088	1.08772		1.18182	1.09091	0.590909		0.934783	2.41304	0.521739		1.23333	0.7	0.166667
0.842105	1.42105	0.929825		0.409091	0.909091	0.772727		1.6087	0.5	1.67391		0.7	0.633333	0.533333
0.982456	1.12281	0.982456		0.545455	0.5	0.954545		2.52174	0.456522	0.217391		2.23333	2.03333	0.7
1.01754	1.21053	1.35088		0.954545	0.909091	1.45455		0.217391	1.47826	0.173913		0.633333	1.13333	1
1.03509	1.29825	0.947368		0.409091	1.68182	0.727273		1.23913	1.13043	1.43478		0.433333	1.06667	0.333333
1.59649	0.964912	0.754386		4.13636	1.09091	1.68182		0.282609	1.56522	0.26087		1.13333	1.23333	0.966667
0.807018	1.19298	0.526316		3.59091	0.727273	0.454545		0.195652	0.347826	0.347826		1.5	1.36667	2.26667
1.12281	0.719298	1.19298		4.86364	2	2.13636		0.347826	0.565217	0.521739		0.633333	0.5	2.23333
0.982456	1.29825	1.42105		1.22727	0.727273	0.681818		0.73913	0.543478	0.217391		0.866667	0.633333	1.4
1.29825	1.10526	1.08772		0.727273	0.636364	1.04545		0.826087	2.28261	1.15217		0.7	0.8	0.8
0.929825	1.03509	1.40351		0.454545	1.04545	0.909091		1.02174	0.391304	0.891304		1.16667	2	1.1
0.877193	1.49123	1.05263		4.27273	0.818182	1.31818		0.347826	0.195652	2.58696		0.133333	0.5	2.3
1.05263	1.49123	0.859649		5.09091	1.13636	0.954545		0.913043	0.891304	0.804348		1.6	1.53333	0.2
0.912281	0.754386	1.01754		1.95455	0.727273	2.04545		0.695652	0.26087	0.695652		1.6	0.333333	1.76667
1.2807	0.666667	1.21053		1	0.363636	0.590909		1.47826	2.13043	1.73913		0.333333	0.733333	1
1.08772	1.33333	1.82456		3.22727	1.04545	2.59091		1.06522	1.69565	1.02174		2.1	2.96667	3.2
1.12281	1.22807	0.473684		1.54545	0.727273	0.5		0.391304	0.782609	1.17391		1.7	0.5	1.76667
1.10526	1.24561	1.01754		3.45455	1.72727	0.636364		1.43478	1.04348	0.456522		3.06667	0.366667	1.3
0.842105	1.07018	1.12281		5.77273	1.13636	1.81818		1.3913	2.6087	2.23913		0.333333	1.5	1.46667
0.368421	0.929825	1.68421		2.81818	1.63636	2.81818		1.04348	1.30435	0.956522		1.4	0.6	0.466667
1.05263	1.47368	1.14035		0.454545	0.818182	1.13636		0.978261	0.782609	1.21739		0.933333	0.266667	1.13333
0.824561	1.05263	1.96491		0.636364	0.409091	1.27273		0.782609	0.347826	1.45652		0.666667	1.73333	0.433333
1.08772	1.42105	1.19298		0.590909	1.86364	0.681818		1.63043	1.34783	1.80435		0.7	3.03333	1.4
1.59649	1.33333	1.52632		3.54545	1.40909	1.13636		1.15217	1.93478	1.28261		1.7	2.2	0.666667
0.561404	1.24561	1.68421		5.13636	1.40909	0.545455		2.5	0.326087	0.717391		0.433333	1.96667	1.1
0.842105	1.22807	1.82456		0.409091	0.727273	0.636364		0.673913	0.5	2.30435			0.866667	2.06667
1.05263	1.24561	1.21053		6	2.54545	1.77273		1.1087	1.71739	2.36957			0.633333	1.8
0.701754	1.29825	2.14035		1.72727	0.954545	1.04545		2.41304	1.23913	2.08696			1.8	0.966667
0.561404	1.42105	1.5614		0.409091	0.727273	0.772727		2.06522	0.23913	1.67391			3.56667	0.266667
1.15789	1.01754	1.73684		6.40909	0.545455	1.40909		1.23913	1.13043	1.93478			0.166667	0.233333
0.894737	0.578947	1.38596		1	1.36364	1.59091		1.23913	0.891304	1.86957			0.5	1.2
1.17544	0.982456	1.33333		1.45455	2.72727	1.13636		1.82609	0.217391	0.347826			0.733333	2.5
0.596491	1.24561	0.859649		0.636364	0.409091	0.772727		0.217391	0.847826	1.15217			0.966667	2.5
0.754386	1.47368	1.66667		0.545455	0.863636	0.727273		0.586957	0.869565	0.978261			1.4	1.36667
1.03509	0.578947	1.17544		0.727273	0.363636	1.09091		1.95652	0.543478	0.456522			1.96667	1.76667
0.684211	1.05263	1.21053		0.454545	0.454545	1		0.934783	1.78261	2.5			0.666667	1.46667
1.10526	1.22807	0.45614		0.409091	1	0.727273		1.80435	1.3913	0.369565			0.6	0.633333
0.824561	1.38596	0.719298		1.09091	1.36364	1.5		1.97826	1.63043	1.8913			1.4	0.966667
1.17544	0.842105	1.40351		0.409091	1.27273	0.409091		1.45652	1.93478	1.71739			2.33333	0.366667
1.05263	1.05263	1.38596		0.681818	0.727273	1.31818		0.26087	0.586957	2.04348			1.93333	0.466667
0.807018	1.36842	1.66667		1.59091	0.5	0.363636		2.93478	0.456522	1.36957			0.533333	1.33333
0.77193	1.64912	1.05263		1.63636	0.636364	0.590909		0.391304	0.76087	0.73913			0.633333	1.43333
1.26316	0.491228	0.649123		0.409091	0.772727	1.86364		0.23913	0.326087	1.02174			0.233333	1.26667
1.12281	0.824561	1.08772		1.27273	1.72727	2.09091		2.3913	0.586957	0.782609			1.7	0.466667
1.07018	0.754386	0.877193		1.18182	0.636364	1.31818		1.43478	1.1087	0.195652			1.83333	1.5
1.33333	1.29825	0.736842		3.13636	0.681818	2.27273		1.47826	1.95652	0.956522			0.933333	1.63333
1.01754	1	1.38596		1.27273	0.681818	1.77273		2.06522	1.6087	0.978261			1.16667	0.766667
0.684211	1.54386	1.08772		0.363636	0.5	0.409091		1.65217	0.782609	1.26087			0.5	1.76667
0.894737	1.12281	1.45614		2.40909	1.18182	1.27273		1.28261	0.543478	1.47826			1.76667	1.96667
0.929825	1.26316	1.80702		2.27273	1	1.95455		0.717391	1.1087	0.913043			0.266667	1.16667
0.964912	1.17544	1.84211		3.81818	0.590909	0.727273		0.543478	2.95652	1.63043			0.133333	1.26667
0.719298	1.14035	1.14035		0.5	0.363636	1.59091		1.93478	0.26087	0.978261			0.133333	1.6
1.12281	1.21053	1.47368		0.818182	1.22727	0.909091		0.847826	1.1087	0.913043			1.86667	1
0.824561	1	1.10526		0.454545	1.54545	0.454545		0.956522	0.913043	2.56522			1.63333	1.26667
1.21053	0.982456	0.368421		0.454545	0.909091	1.27273		0.5	1.1087	0.695652			0.133333	3.46667
1.12281	1.42105	0.438596		1.77273	2.36364	0.863636		0.369565	1.26087	1.84783			0.433333	0.266667
1.08772	1.15789	0.54386		0.409091	0.409091	0.409091		1.3913	1.63043	2.65217			1.16667	1.73333
0.929825	1.87719	1.24561		1.09091	0.636364	1		0.173913	0.630435	1			0.233333	1.53333
0.614035	1.75439	0.368421		0.5	1.36364	1.45455		0.478261	0.652174	0.5			0.6	1.93333
0.631579	1.52632	1.49123		4.22727	1.5	3		2.36957	0.456522	2.17391			1.73333	0.966667
1	1.19298	1.22807		0.545455	2.04545	0.363636		0.630435	0.282609	1.17391			0.4	2.3
1.31579	1.35088	0.631579		1.36364	0.818182	1.04545		0.76087	1.73913	0.73913			1.46667	0.333333
1.15789	1.63158	0.947368		0.409091	0.772727	0.409091		0.652174	1.80435	0.391304			0.566667	0.666667
1.87719	1.17544	0.982456		1.27273	1.40909	1.13636		0.195652	1.32609	1.3913			0.4	1.2
1.14035	1	0.54386		1.86364	0.5	0.818182		0.934783	1.04348	1.63043			0.133333	1.13333
1.33333	1.15789	0.350877		1.40909	1.68182	0.727273		0.73913	0.369565	0.782609			0.2	0.7
1.42105	1.98246	0.421053		0.772727	1.22727	1.36364		1.06522	1.58696	1.34783			2.86667	1.56667
1.12281	1.63158	0.929825		0.454545	1.04545	0.636364		0.586957	2.36957	0.934783			1.06667	1.03333
1.05263	1.14035	0.859649		0.863636	0.909091	0.545455		0.413043	1.15217	1.71739			1	1.63333
0.842105	0.385965	0.824561		3.81818	3.31818	1.5		1	0.608696	1.5			0.766667	0.3
0.526316	1.15789	0.473684		1.31818	1.09091	1.59091		2.56522	1.52174	2.73913			2	0.666667
1	1.21053	0.368421		0.409091	0.363636	1.72727		1.43478	0.26087	1.30435			0.8	1.43333
0.578947	1.31579	1.33333		0.818182	2.72727	0.409091		2.5	1.30435	0.673913			0.733333	1.43333
1.10526	1.66667	0.701754		2.5	1.63636	1		2.63043	0.26087	1.65217			0.233333	1.56667
0.77193	0.649123	1.22807		3.81818	0.363636	1.54545		1.67391	0.434783	3.21739			0.533333	0.266667
1.05263	1.61404	1.47368		1.36364	0.454545	0.636364		0.934783	0.717391	2.19565			0.266667	1.53333
1.29825	1.35088	1.26316		0.545455	1.09091	1.86364		1.95652	2	0.673913			0.566667	0.133333
0.982456	1.33333	1.03509		0.818182	0.954545	0.863636		0.282609	1.32609	1.8913			1.1	0.766667
1.94737	1.57895	1		0.454545	0.363636	0.636364		0.869565	0.369565	0.847826			1.76667	1.4
0.947368	1.68421	0.789474		0.363636	1.31818	0.681818		0.26087	1.63043	1.34783			1.9	1.66667
0.842105	1.42105	1.07018		0.363636	2.72727	0.727273		0.978261	1.47826	2.45652			1.36667	1.06667
1.15789	1.2807	0.894737		0.636364	1.59091	0.590909		0.195652	1.04348	1.23913			0.2	1.73333
0.526316	1.54386	0.964912		0.545455	0.863636	0.363636		1.47826	0.76087	1.36957			2.63333	0.9
0.929825	1.77193	1.15789		0.545455	0.590909	1.13636		0.478261	1.34783	1.45652			0.333333	0.5
1.08772	1.57895	0.929825		0.681818	1.04545	1.13636		0.73913	1.41304	1.26087			0.166667	1.06667
0.77193	1.52632	0.789474		1.31818	1.5	0.818182		1.56522	2.86957	2			2.5	0.766667
1.01754	2	1.40351		0.954545	1.59091	2.18182		2	0.891304	2.04348			0.7	0.466667
1.17544	1.54386	0.842105		0.727273	1.59091	1.59091		0.195652	0.282609	0.847826			1.23333	1.53333
0.631579	1.75439	0.982456		3.36364	0.818182	0.818182		0.456522	0.804348	0.478261			1.73333	0.966667
1.54386	1.2807	1.19298		0.863636	2.36364	0.590909		3.06522	0.586957	0.23913			1.2	0.466667
1.45614	1.31579	0.508772		2.90909	0.954545	0.772727		1.8913	0.934783	1.56522			0.266667	1
0.684211	1.54386	0.842105		0.681818	0.681818	2.54545		0.782609	1.36957	1.97826			0.466667	1.96667
1.89474	1.59649	1.19298		0.772727	0.545455	1.54545		0.282609	0.26087	1.93478			2.26667	1.73333
1.78947	1.12281	0.947368		0.863636	1.36364	1.13636		0.521739	0.826087	2.41304			1.73333	1.2
1.7193	0.385965	0.964912		2.54545	1.27273	1		0.23913	1.67391	0.543478			2.13333	0.733333
1.7193	1.87719	1.2807		5	0.636364	0.545455		2	0.478261	0.978261			0.966667	0.333333
0.403509	1.19298	0.578947		1.81818	1.77273	0.590909		0.565217	1.26087	2.15217			1.33333	1.93333
1.40351	1.33333	0.385965		0.545455	0.863636	0.409091		0.413043	1.28261	1.08696			1.2	2.43333
1.68421	1.19298	1.45614		0.727273	0.5	3.13636		0.456522	1.8913	0.434783			0.566667	1.8
1.05263	1.08772	1.50877		0.545455	1.13636	0.818182		2.19565	0.630435	1.84783			0.533333	1.33333
1.54386	1.31579	0.684211		1.72727	1.22727	1.59091		0.826087	2.15217	1.84783			0.833333	1.93333
1.38596	1.42105	1.12281		0.818182	1.09091	0.909091		0.347826	1.15217	1.73913			1.53333	1.7
1.03509	1.15789	1.35088		1.09091	1.63636	0.818182		2.95652	0.76087	0.369565			1.83333	2.1
1.03509	1.42105	1.03509		4.72727	1	1.13636		2.17391	0.695652	0.652174			0.2	1
0.824561	1.49123	0.947368		1.04545	1.77273	1		0.456522	1.02174	0.630435			0.266667	1.43333
1.03509	0.736842	0.526316		0.454545	0.454545	0.363636		1.21739	0.23913	0.521739			2.5	0.833333
0.964912	1.38596	1.61404		0.863636	1.04545	1.31818		1.5	0.565217	0.673913			2	1.16667
1.05263	1.07018	1.63158		4.09091	2.45455	1.04545		0.717391	0.782609	1.13043			0.3	0.5
1.38596	0.368421	1.10526		0.772727	0.363636	1.81818		1.6087	0.391304	1.26087			2.1
0.649123	1.4386	0.964912		6.72727	0.681818	0.454545		2.56522	1.58696	0.173913			0.733333
1.22807	0.982456	1.38596		0.681818	0.772727	2.18182		1.36957	1.47826	1.84783			1.96667
1.47368	1.36842	1		0.545455	1.86364	1.72727		2.04348	1.17391	2.67391			1.8
1.92982	0.526316	1.07018		1.5	1	0.772727		0.608696	0.434783	0.282609			0.7
0.77193	1.21053	1.17544		0.818182	3	0.954545		1.41304	0.913043	1.19565			0.6
1.12281	0.929825	1.17544		0.954545	2.72727	1.77273		2.08696	1.45652	0.934783			0.266667
1.19298	1.24561	1.42105		4.77273	0.954545	1.36364		1.23913	1.47826	0.76087			1.1
1.07018	1.4386	2.10526		1.72727	1.13636	0.409091		1.23913	0.913043	0.434783			0.5
0.54386	1.17544	1.21053		0.590909	1.13636	0.909091		0.543478	1.78261	2.41304			0.333333
0.929825	0.508772	1.42105		0.681818	0.863636	0.772727		0.173913	1.71739	2.41304			0.6
0.684211	1.24561	1.17544		0.409091	2.72727	1.04545		0.956522	1.13043	0.173913			1.5
0.929825	1.08772	2.03509		0.545455	1.45455	1.45455		2.65217	1.71739	1.47826			0.7
1.38596	0.789474	0.964912		0.590909	1.18182	0.772727		0.956522	1.17391	0.282609
0.807018	1.85965	1.47368		0.545455	1	1.95455		1.47826	0.717391	1.02174
0.491228	1.14035	1.10526		0.409091	0.545455	1.31818		0.782609	1.08696	0.282609
0.947368	0.368421	1.24561		0.454545	1.22727	0.863636		0.934783	1.15217	0.543478
1.17544	1.05263	1.17544		0.409091	0.363636	1.81818		0.195652	1.65217	2.63043
1.36842	1.68421	1.19298		0.409091	0.681818	1.13636		1.08696	0.695652	1.63043
2.05263	1.96491	1.33333		0.545455	1.86364	1		1.95652	1.32609	1.56522
0.508772	1.10526	0.438596		0.636364	0.5	0.772727		0.956522	0.347826	1.41304
1.54386	1.36842	1.47368		1.63636	0.909091	0.409091		1.86957	0.304348	1.91304
0.491228	1.49123	1.5614		0.363636	0.5	1.45455		3.32609	0.413043	0.521739
1.35088	1.2807	1.54386		0.909091	1.09091	0.5		0.608696	1.32609	1.30435
1.2807	0.912281	1.33333		4.5	1.54545	0.727273		1.95652	2.13043	1.17391
0.491228	1.50877	1.45614		0.681818	1.45455	1.18182		0.434783	0.652174	1.52174
1.07018	1.42105	1.14035		1.36364	0.545455	1		2.36957	0.76087	1.69565
1.07018	1.35088	1.15789		0.545455	2.31818	0.681818		0.23913	1.1087	2
1.01754	1.12281	1.12281		0.818182	1	1.27273		2.91304	1.28261	0.434783
1.05263	1.64912	1.15789		0.363636	0.409091	1.5		0.934783	0.673913	1.06522
0.719298	1.36842	1.05263		0.5	1.77273	1.72727		1.34783	0.608696	0.282609
0.666667	1.75439	1.54386		0.5	2.36364	1.63636		0.934783	0.717391	0.630435
0.719298	1.01754	1.42105		6.13636	0.681818	0.954545		1.34783	0.695652	0.282609
0.859649	1.36842	1.24561		0.5	0.681818	2.45455		1.58696	1.86957	1.15217
0.578947	1.24561	1.21053		0.954545	2.22727	1.59091		1.58696	0.173913	2.43478
1.35088	1.15789	1.08772		0.772727	1.18182	1.45455		0.565217	1.97826	1.78261
0.789474	0.421053	1.03509		4.77273	0.636364	0.454545		0.173913	1.21739	0.891304
1.92982	1.05263	1.01754		0.590909	2.04545	0.772727		0.543478	1.1087	2.58696
0.929825	1.24561	1.10526		0.772727	1.22727	0.363636		1.34783	0.304348	0.826087
0.789474	1.75439	1.4386		0.545455	0.454545	0.545455		2.23913	0.565217	0.456522
0.526316	1.14035	1.52632		0.863636	1.04545	0.363636		0.217391	1.21739	1.19565
1.29825	1.35088	0.877193		0.954545	2	0.363636		1.13043	1.95652	0.956522
1.03509	1.24561	1.12281		0.545455	1.36364	0.954545		3.26087	2.54348	1.67391
1.03509	1.24561	1.12281		0.363636	2.18182	0.590909		1.06522	1.47826	0.347826
1.75439	1.07018	1.70175		0.863636	1.18182	0.909091		0.23913	1.21739	2.21739
1.40351	1.07018	1.17544		0.909091	0.818182	1.31818		1.78261	1.08696	2.3913
1.05263	1.33333	1.15789		0.363636	0.636364	1.45455		2.3913	1.32609	0.434783
1.08772	1.29825	1.33333		4.09091	1.27273	0.772727		0.195652	1.21739	1.8913
0.473684	1.52632	0.877193		0.818182	1.54545	0.727273		0.478261	0.26087	0.782609
0.578947	1.4386	1.61404		3.31818	0.681818	1.27273		1.06522	0.956522	0.978261
1.36842	1.26316	1.15789		4.45455	0.909091	0.545455		0.717391	1.54348	0.391304
1.01754	1.40351	1.84211		1.54545	0.409091	1.95455		0.956522	0.673913	1.21739
1.26316	1.17544	1.19298		5.18182	1.54545	1.81818		0.173913	1.93478	0.26087
1.38596	0.403509	1.4386		0.590909	1.40909	3.09091		0.673913	1.54348	0.413043
0.649123	1.10526	0.964912		5.81818	0.636364	0.409091		0.586957	1.04348	1.32609
0.631579	1.35088	1.49123		3.45455	0.772727	0.772727		0.934783	1.15217	1.23913
0.964912	1.22807	1.08772		0.545455	1.5	2.54545		0.217391	1.76087	0.847826
1.21053	1.49123	1.01754		0.590909	0.954545	1.45455		0.478261	1.95652	1.19565
0.350877	1.96491	0.929825		5.54545	0.909091	0.454545		0.521739	1.54348	3
1.29825	1.22807	0.894737		2.63636	2.86364	0.636364		1.34783	1.45652	2.08696
0.964912	1.45614	1.40351		0.545455	1.59091	0.727273		2.54348	0.369565	1.43478
0.789474	1.22807	0.929825		0.454545	1.86364	1.04545		1.1087	0.369565	0.826087
1.15789	1.08772	1.35088		0.818182	1.27273	0.636364		0.391304	0.73913	1.1087
0.526316	1.63158	1.01754		1.31818	1.77273	0.863636		2.19565	1.47826	2.6087
0.894737	1.78947	1.64912		0.409091	1	0.636364		2	1.41304	0.673913
1.70175	0.894737	1.31579		0.363636	1.5	1.27273		1.78261	1.58696	1.58696
1	1.08772	1.14035		1.04545	2.77273	1.31818		0.413043	1.5	0.782609
0.754386	1.49123	1.15789		0.545455	1.72727	1		1.95652	1.06522	0.5
0.754386	1.7193	1.45614		1.40909	1.86364	0.909091		0.413043	1.32609	0.434783
0.77193	1.57895	1.03509		4.86364	1.54545	0.772727		0.76087	0.891304	0.586957
0.982456	1.57895	1.4386		0.636364	0.863636	0.863636		0.413043	2.08696	2.32609
0.929825	1.47368	1.54386		0.545455	0.863636	1.31818		0.586957	1.04348	0.5
1.12281	1.05263	1.31579		1.18182	1.72727	0.681818		1.13043	1	0.695652
0.964912	1.2807	0.964912		5.22727	0.863636	0.636364		0.521739	0.847826	0.826087
1.01754	1.29825	1.29825		0.818182	2.09091	1.59091		1.76087	0.913043	1.56522
1.22807	1.33333	1.24561		0.454545	2.59091	0.772727		1.32609	1.34783	1.67391
1.26316	1.26316	1.42105		3.31818	1.63636	1.59091		1.13043	0.586957	0.847826
1.59649	1.52632	1.14035		0.772727	0.5	1.95455		0.608696	1.08696	0.326087
1.05263	1.50877	1.07018		0.5	0.636364	1		2.04348	2.84783	0.304348
1.38596	1.47368	1.45614		1.59091	0.454545	0.636364		0.304348	1.6087	1.34783
0.77193	1.47368	0.45614		1.40909	1.27273	0.727273		0.543478	0.413043	1.45652
0.596491	1.12281	0.859649		3.81818	0.409091	1.77273		0.217391	0.652174	2.08696
0.964912	1.4386	1.05263		0.363636	0.681818	0.5		0.804348	1.52174	1.69565
1.08772	0.824561	0.350877		6.09091	1.22727	1.13636		0.413043	0.543478	0.347826
0.929825	1.01754	0.385965		0.5	1.27273	0.590909		1.47826	0.391304	1.80435
1.73684	1.08772	0.403509		1.63636	1.22727	1.72727		1.15217	1.56522	2.02174
1.24561	1.85965	1.03509		0.818182	0.772727	0.636364		1.17391	0.956522	2.5
0.964912	2.2807	0.526316		0.5	1.5	1.86364		1.36957	0.608696	0.195652
0.631579	1.61404	1.05263		0.590909	0.772727	0.727273		0.869565		2.56522
1.08772	1.64912	1.38596		0.590909	0.863636	0.909091		1.1087		1.26087
1	1.50877	1.10526		0.818182	2.04545	1.90909		0.891304		2.04348
1.08772	1.24561	1.26316		1.27273	0.454545	1.18182		3.30435		1.54348
2.10526	0.754386	1		0.590909	2.09091	3.72727		0.369565		1.45652
1.36842	1.31579	1.89474		0.5	0.636364	0.954545		1.13043		0.869565
0.982456	1.47368	0.596491		2.22727	1.27273	1.36364		0.282609		1.47826
1.24561	1.26316	1.42105		0.363636	1.63636	1.5		0.5		1.65217
0.754386	1.26316	1.17544		0.636364	0.5	0.772727		1.71739		1.65217
1.33333	1.57895	0.596491		0.545455	2.09091	2.36364		1.17391		1.82609
1.08772	1.08772	0.438596		0.954545	0.772727	1.68182		0.826087		1.71739
1.59649	1.19298	1.73684		0.545455	0.409091	1.68182		1.58696		1.78261
0.719298	1.42105	1.36842		0.454545	1.95455	0.590909		0.913043		1.97826
1.36842	1.14035	1.75439		3.27273	0.863636	0.590909		0.869565		1.36957
1.10526	1.12281	1.10526		3.5	0.590909	2.27273		2.52174		2.36957
0.596491	0.54386	0.754386		1	0.772727	1.04545		2.15217		0.608696
0.859649	1.61404	0.842105		0.545455	2.18182	1.36364		2.21739		2.41304
1.05263	1.08772	1.01754		3.63636	0.454545	2.04545		0.608696		1.80435
0.912281	1.17544	0.77193		1.5	1.31818	1.72727		1.26087		0.608696
1.38596	1.40351	1.12281		0.772727	1.59091	1.22727		0.434783		1.02174
0.350877	1.38596	1.17544		0.5	1.45455	0.363636		2.19565		1.1087
1.64912	1.4386	1.50877		0.636364	0.545455	1.40909		1.30435		1.21739
0.526316	1.45614	0.649123		0.772727	0.863636	1.09091		0.73913		0.282609
1.4386	1.31579	1.26316		1.36364	1.59091	0.409091		3.30435		0.913043
1.26316	1.07018	1.38596		2.04545	1.18182	0.5		0.173913		1.76087
1.42105	1.35088	0.929825		0.590909	0.727273	1.36364		0.543478		0.586957
1.2807	1.52632	1.31579		1.81818	0.818182	1.22727		0.217391		1.47826
1.68421	1.22807	1.14035		0.681818	1.18182	0.409091		2.73913		2.15217
1.57895	1.24561	0.982456		1.90909	3.09091	1.68182		0.326087		0.413043
1.05263	1.52632	1.19298		0.363636	1.18182	2.18182		0.173913		1.41304
1.75439	1.5614	1.33333		0.772727	0.727273	2.18182		1.97826		1.1087
1.17544	1.36842	1.17544		5.95455	0.409091	0.954545		0.73913		0.586957
1.01754	1.61404	1.33333		0.681818	0.681818	0.636364		0.478261		1.8913
0.929825	1.42105	0.894737		1.09091	0.636364	0.727273		1.63043		0.391304
2.03509	1.70175	1.36842		0.636364	0.727273	0.545455		1.76087		1.28261
1.64912	1.92982	1.7193		2.36364	0.772727	1		0.195652		1.76087
1.19298	1.50877	1.05263		1.45455	0.772727	1.54545		0.913043		1.6087
1.50877	1.2807	0.789474		1.04545	1.36364	0.727273		0.326087		1.67391
1.03509	1.17544	1.15789		0.363636	1.54545	0.727273		0.282609		1
0.754386	1.38596	1.61404		1.31818	1.45455	1.54545		1.3913		0.173913
1.24561	1.73684	1.38596		3.40909	1.18182	0.954545		0.282609		2.30435
1.26316	1.68421	1.77193		1.18182	1.54545	0.590909		0.804348		0.369565
1.01754	1.31579	0.824561		0.5	1	1.77273		1.21739		0.456522
0.842105	1.52632	0.54386		0.681818	0.636364	1.27273		1.84783		2.30435
1.22807	1.63158	1.03509		1.09091	0.818182	0.727273		2.43478		0.956522
1.2807	1.12281	1.96491		0.5	0.909091	0.409091		2.1087		0.73913
1.10526	1.22807	1.52632		5.63636		1.40909		0.413043		2.02174
1	0.912281	1.31579		0.818182		1.36364		0.5		3
1.36842	1.05263	1.24561		0.409091		1.77273		0.478261		2
0.350877	1.08772	1.29825		2.81818		1.77273		0.891304		0.347826
1.33333	1.52632	0.368421		6.86364		1.09091		0.413043		0.804348
1.5614	1.42105	0.473684		2.09091		0.954545		1.73913		0.782609
1.57895	1.66667	0.754386		0.363636		2.09091		0.304348		2.13043
1.14035	1.19298	1.77193		1.27273		1.72727		2.13043		1.63043
1.33333	1.40351	1.2807		0.772727		1.54545		0.652174		0.369565
1.03509	1.15789	1.22807		1.45455		1.86364		0.347826		1.78261
0.77193	1.35088	1.5614		0.636364		1.59091		2.1087		1.28261
0.947368	1.54386	1.2807		1.63636		1.86364		1.45652		0.673913
0.824561	1.50877	1.2807		0.5		0.727273		1.65217		0.26087
0.45614	1.22807	1.2807		0.409091		0.909091		0.652174		0.478261
0.666667	1.4386	1.31579		1.04545		1.22727		2.32609		1.91304
1.70175	1.14035	1.54386		0.681818		0.590909		1.30435		0.173913
1.19298	1.21053	0.368421		0.772727		0.409091		0.543478		0.543478
1.31579	0.929825	1.49123		0.5		1.18182		2.08696		0.326087
1.22807	0.77193	1.4386		0.590909		1		1.28261		1.45652
1.4386	1.03509	2.14035		1.54545		0.636364		1.5		0.695652
1.75439	1.66667	1.42105		0.454545		0.681818		2.02174		0.521739
1.68421	0.929825	1.40351		0.545455		1.36364		1.58696		2.28261
1.5614	1	1.49123		0.681818		0.590909		0.565217		2.26087
0.842105	1.68421	1.05263		0.590909		1		3.13043		0.173913
1.26316	0.403509	1.14035		0.590909		1.54545		1.28261		0.521739
1.64912	0.385965	1.59649		0.590909		0.727273		0.304348		2.1087
1.57895	0.789474	1.31579		0.363636		1.45455		1.69565		0.695652
1.33333	0.789474	0.508772		0.863636		0.818182		0.565217		1.69565
1.33333	1.59649	1.49123		1		0.454545		1.73913		0.5
1.42105	1.24561	1.12281		0.545455		1.77273		0.804348		1.73913
1.33333	1.24561	1.24561		1.04545		1.5		1.3913		2.1087
1.2807	1.19298	1.4386		1.13636		1.04545		2.15217		1.56522
1.35088	1.15789	1.31579		1.22727		0.727273		1.36957		1.02174
1.07018	1.45614	1.24561		0.5		0.909091		2.78261		0.673913
0.596491	0.982456	1.08772		4.36364		1		1.84783		0.978261
1.17544	1.26316	1.21053		0.818182		0.363636		1.23913		1.36957
1.26316	1.05263	0.526316		0.818182		1.04545		0.543478		2.8913
0.859649	1.40351	0.561404		1.45455		0.863636		1.28261		1.32609
0.894737	1.2807	1.57895		0.590909		0.454545		1.86957		0.73913
1.45614	1.07018	1.52632		1		0.454545		0.456522		0.826087
1.26316	1.49123	1.47368		1.45455		1.27273		0.73913		0.413043
1.63158	1.29825	1.47368		0.909091		1		0.76087		0.956522
1.40351	0.859649	1.68421		0.954545		1.63636		0.913043		1.26087
1.36842	1	0.403509		0.727273		0.363636		0.391304		2.6087
0.719298	1	0.45614		0.454545		1.90909		1.17391		0.434783
1.47368	1.22807	0.719298		5.59091		0.772727		1.58696		1.52174
1	0.666667	1.17544		0.409091		0.590909		1.65217		1.19565
1.26316	1.36842	1.78947		0.909091		1.63636		1.13043		1.06522
1.24561	1.4386	1.31579		5.95455		2.40909		0.586957		0.217391
1.35088	1.4386	1.57895		0.636364		0.681818		2.15217		0.934783
0.877193	1.19298	1.42105		0.818182		1.77273		1.65217		2.13043
1.59649	1.33333	1.5614		1.09091		1.13636		1.80435		0.913043
1.61404	1.7193	1.42105		2.63636		1.40909		2.32609		0.73913
1.47368	1.61404	1.15789		1.22727		0.545455		1.82609		1.63043
1.49123	0.385965	1.47368		1.72727		1.45455		1.19565		1.36957
1.59649	0.842105	1.50877		0.5		1.77273		1.54348		2.86957
1.92982	1.78947	1.33333		1.04545		1		0.869565		0.26087
0.614035	0.877193	1.52632		0.681818		0.863636		1.3913		0.76087
0.578947	1.22807	2.35088		0.681818		1.31818		0.456522		0.326087
1.2807	1.07018	1.17544		0.727273		0.772727		0.195652		1.69565
1.70175	1.33333	1.21053		0.545455		1.27273		0.282609		0.695652
1.38596	1.14035	1.22807		1.22727		0.727273		0.934783		0.26087
1.50877	0.578947	1.75439		1.95455		1.13636		0.369565		0.369565
0.614035	0.614035	1.33333		2.54545		0.863636		0.347826		1.58696
1.14035	1.01754	0.491228		0.772727		0.5		0.73913		1.93478
0.736842	1.38596	1.01754		0.681818		0.909091		1.02174		2.41304
0.754386	1.26316	1.26316		0.681818		1.40909		1.13043		2.52174
0.754386	1.14035	1.42105		0.409091		1.54545		2.28261		2.1087
0.807018	1.2807	1.42105		2.40909		0.454545		2.58696		1.5
1.17544	1.15789	0.350877		0.454545		0.818182		2.19565		3.21739
0.929825	1.4386	1.80702		0.5		0.727273		2.13043		1.78261
0.894737	1.21053	0.719298		1.90909		1.09091		0.391304		2.3913
0.736842	1.47368	1.03509		1.36364		1.86364		0.195652		1.13043
0.947368	1.61404	1.38596		5.40909		1.45455		1.80435		0.913043
1	1.26316	1.42105		0.545455		1.13636		0.413043		0.217391
0.982456	1.24561	1.4386		2.81818		1.45455		0.913043		1.19565
0.912281	1.42105	1.31579		0.409091		1.86364		1.36957		0.478261
0.561404	1.15789	1.5614		1		2.45455		0.195652		0.369565
0.54386	1.14035	1.08772		0.772727		2.81818		0.673913		0.369565
1.10526	1.7193	1		1.04545		1.22727		0.391304		1.67391
1.05263	0.491228	1.26316		0.954545		0.727273		0.434783		0.23913
0.736842	1.07018	0.947368		1.40909		0.545455		1.36957		0.543478
1.10526	0.438596	0.982456		0.636364		0.5		1.56522		1.73913
1.17544	1.14035	1.42105		0.590909		1.40909		0.630435		3.54348
1.54386	1.22807	0.947368		0.681818		1.22727		0.608696		1.54348
0.947368	1.31579	1.10526		2.27273		1.36364		0.521739		1.80435
1.59649	1.4386	0.701754		5.72727		1.81818		1.41304		0.5
1.12281	1.61404	0.473684		0.409091		0.727273		0.956522		1.93478
1.19298	0.508772	1.19298		5.40909		0.818182		1.36957		1.26087
1.26316	1.24561	2		3.90909		0.818182		1.02174		0.586957
0.807018	0.929825	1.24561		1.77273		1.68182		1.45652		1.5
0.929825	1.96491	0.421053		2.63636		2.31818		0.456522		0.413043
0.912281	1.2807	0.859649		0.5		0.863636		1.6087		2.52174
1.19298	1.7193	1.38596		0.5		1.45455		1.21739		2.34783
0.947368	1.15789	0.807018		0.727273		0.818182		2.3913		1.56522
0.982456	1	1.38596		0.818182		0.727273		0.456522		2.52174
0.929825	1.52632	1.2807		0.772727		2.59091		2		1.13043
0.894737	0.684211	1.63158		0.409091		1.31818		0.478261		2.17391
0.421053	2	1.68421		1.22727		0.545455		1.06522		0.804348
1.10526	1.03509	0.894737		5.31818		1.31818		1.76087		0.76087
1.31579	1.77193	1.17544		0.772727		2		3.06522		0.282609
0.754386	2.01754	0.982456		5.45455		0.363636		0.630435		0.195652
0.350877	1.59649	0.842105		0.454545		0.909091		2.36957		2.08696
0.719298	1.21053	1.07018		0.863636		0.409091		1.08696		1.02174
1	1.35088	1.29825		0.727273		2.36364		0.826087		1.93478
0.666667	1.19298	1.19298		0.954545		0.363636		1.1087		1.06522
1.10526	1.26316	1.33333		0.954545		0.5		0.76087		1.5
0.824561	1.03509	1.68421		0.863636		1.86364		1.21739		1.45652
0.982456	0.719298	1.14035		0.681818		2.04545		0.195652		1.06522
1.38596	1.21053	1.26316		0.545455		1.09091		0.586957		1.21739
1.05263	0.964912	0.736842		2.86364		0.818182		0.869565		0.934783
0.859649	0.578947	1.07018		0.5		0.454545		0.891304		0.347826
0.754386	0.350877	1.75439		0.454545		1.45455		0.543478		0.195652
1	1.08772	0.894737		0.545455		1.59091		1.5		0.891304
0.929825	1.24561	0.45614		2.77273				0.521739		2.13043
1.98246	2.03509	0.964912		1.27273				0.23913		0.478261
1.57895	1.05263	1.77193		4.72727				1.54348		2.28261
1.54386	1.80702	1.07018		0.909091				1.93478		0.347826
1.12281	0.929825	1.14035		0.772727				0.956522		2.78261
1.36842	0.929825	1.31579		0.772727				1.6087		1.73913
0.964912	0.894737	1.08772		0.818182				0.347826		1.15217
1.03509	1	1.36842		0.772727				0.565217		1.58696
1.33333	1.12281	1.78947		3.40909				1.5		1.67391
0.877193	0.631579	1.26316		1.90909				0.217391		0.630435
1.15789	1.4386	0.631579		1.86364				0.173913		1.84783
0.912281	0.385965	1.01754		0.727273				0.478261		2.3913
0.491228	1.14035	1.52632		4.45455				0.413043		3.34783
0.754386	1.15789	1.14035		0.681818				0.369565		1.65217
1	1.17544	1.29825		2.09091				2.13043		1.26087
1.01754	1.24561	1.10526		0.363636				1.63043		1.34783
0.859649	1.03509	0.964912		1.59091				0.804348		1.6087
1.50877	0.964912	0.631579		2.31818				0.978261		1.67391
1.01754	0.842105	0.894737		0.454545				0.695652		1.28261
1	1.26316	1.08772		0.5				0.434783		2.73913
1.54386	1.01754	1.22807		0.409091				0.869565		0.521739
1.21053	0.912281	1.15789		0.5				1.67391		1.02174
1.21053	1.31579	1.36842		0.727273				0.217391		1.43478
1.2807	1.08772	1.4386		0.363636				0.652174		1.17391
0.877193	1.2807	1.26316		1				0.282609		0.369565
0.631579	0.929825	0.912281		0.590909				0.173913		0.956522
0.54386	1.31579	0.473684		0.863636				0.456522		1.41304
0.45614	1.08772	0.45614		0.590909				0.717391		2.02174
0.912281	1.21053	1.08772		1				0.543478		1.65217
1.2807	1.19298	1.14035		0.545455				2.43478		1.52174
0.649123	0.54386	1.33333		4.09091				1.13043		0.23913
0.964912	0.473684	1.07018		0.454545				2.6087		0.630435
1.49123	1.19298	1.5614		0.681818				2.23913		0.521739
0.807018	1	1.50877		4.09091				0.913043		0.543478
0.982456	1.35088	0.789474		0.681818				2.04348		2.63043
0.385965	0.859649	1.38596		3.31818				1.80435		0.826087
1.64912	0.736842	1.05263		1.40909				1.80435		1.71739
0.807018	1.14035	0.578947		0.454545				2.30435		0.217391
1.29825	0.701754	1.47368		1.31818				0.195652		1.67391
0.877193	1.19298	1.07018		1.09091				1.17391		0.456522
1.49123	1.4386	0.666667		1.27273				0.326087		0.456522
0.807018	1.49123	0.842105		0.409091				1.43478		2.6087
1.59649	1.05263	1.14035		0.409091						1.65217
1.07018	1.31579	1.15789		2.90909						0.782609
0.491228	0.964912	1.03509		1.04545						0.782609
1.12281	1.05263	0.473684		1.45455						1.28261
1.21053	1.42105	1.5614		1.40909						1.13043
0.964912	1.05263	1.24561		0.681818						0.543478
0.701754	1.36842	0.631579		0.818182						2.45652
1.42105	0.701754	1.4386		4.90909						1.95652
1.31579	0.982456	1.57895		0.454545						0.434783
0.982456	0.807018	1.14035		0.363636
0.877193	1.64912	0.77193		0.772727
0.807018	1.15789	0.77193		0.363636
0.894737	1.38596	1.15789		0.818182
0.929825	1.07018	1.40351		1.95455
1	1.33333	1.12281		1.45455
1.03509	1.38596	1.47368		1.27273
0.964912	0.877193	1.26316		1.90909
0.578947	1.17544	0.54386		0.727273
1.08772	1.2807	0.421053		0.681818
0.877193	0.912281	0.824561		1.09091
0.736842	0.982456	0.894737		1.18182
0.719298	1.22807	0.77193		1.45455
0.473684	0.894737	0.508772		1.68182
1.36842	0.929825	0.789474		0.636364
0.929825	1.22807	0.701754		1.09091
0.947368	1.2807	0.877193		2.40909
0.736842	0.877193	1.03509		1.22727
1.29825	1.19298	0.561404		1.59091
0.684211	1.22807	1.05263		0.590909
1.15789	1.05263	0.754386		0.409091
1.01754	1.40351	1.54386		1.09091
1	1.10526	1.33333		2.5
1.42105	0.964912	1.07018		1.59091
0.614035	0.561404	0.789474		1.31818
0.631579	1.03509	0.368421		1
[truncated: 7,202 more rows]
[truncated: 38 more columns]

## Sheet: Figure 6
Fig 6(a)
RPE1 PBRM1 KO - RO3306 survival
% survival of each cell line vs DMSO-only treated control (0)
Points with asterisks (*) were identified as outliers using Grubbs' test (alpha=0.05)
	RPE1 parental						RPE1 PBRM1 KO1						RPE1 PBRM1 KO2
µM RO3306:	0	0.5	1.25	2.5		µM RO3306:	0	0.5	1.25	2.5		µM RO3306:	0	0.5	1.25	2.5
Rep I	100	116.59	105.53*	21.5054		Rep I	100	116.808	56.3667	7.13073		Rep I	100	90.4306	75.9171	1.5949
Rep II	100	90.8127	69.9647	6.89046		Rep II	100	104.954	42.1101	0		Rep II	100	0*	32.7189	0
Rep III	100	100.697	77.6848	1.04602		Rep III	100	82.1485	47.0774	1.4218		Rep III	100	122.7353*	80.817	2.13144
Rep IV	100	88.6555	53.9216	17.2269		Rep IV	100	119.551	57.3034	12.809		Rep IV	100	102.676	43.3946	16.05351*
Rep V	100	108.683	87.535	0.420168		Rep V	100	105.365	49.6561	0		Rep V	100	100.58	28.5507	0
Rep VI	100	113.542	77.8274	0		Rep VI	100	95.2153	62.201	0		Rep VI	100	95.2522	24.0356	0
Fig 6(d)
RPE1 PBRM1 KO - nuclear abnormalities
% of cells with no/mild/severe nuclear abnormalities after treatment with DMSO (-) or 3µM RO3306 (+) for 24hr
	RPE1 parental						RPE1 PBRM1 KO1						RPE1 PBRM1 KO2
	DMSO			3µM RO3306			DMSO			3µM RO3306			DMSO			3µM RO3306
	None	Mild	Severe	None	Mild	Severe	None	Mild	Severe	None	Mild	Severe	None	Mild	Severe	None	Mild	Severe
Rep I	96.33	2.45	1.22	58.64	23.04	18.32	91.53	5.65	2.82	32.26	25.81	41.94	88.2	9.94	1.86	21.26	11.49	67.24
Rep II	95.68	2.16	2.16	49.21	26.19	24.6	91.06	5.59	3.35	52	17.6	30.4	89.22	5.88	4.9	23.88	20.9	55.22
Rep III	93.87	4.6	1.53	62.09	26.14	11.76	87.96	9.26	2.78	53.8	27.49	18.71	79.8	9.43	10.77	23.91	9.57	66.52
Rep IV	99.18	0.41	0.41	77.39	10.6	12.01	95.38	2.05	2.56	64	10.8	25.2	85.06	6.32	8.62	50	16.67	33.33
Fig 6(f)
RPE1 PBRM1 KO - nuclear abnormalities
% of cells with the nuclear abnormalities after treatment with DMSO (UT), or 3µM RO3306 for 24hr and wash-off and recovery for 0h, 24h, or 48h
	Rep I															Rep II															Rep III															Rep IV
	RPE1 parental					PBRM1 KO1					PBRM1 KO2					RPE1 parental					PBRM1 KO1					PBRM1 KO2					RPE1 parental					PBRM1 KO1					PBRM1 KO2					RPE1 parental
Nuclear abnormality:	UT	0h	24h	48h		UT	0h	24h	48h		UT	0h	24h	48h		UT	0h	24h	48h		UT	0h	24h	48h		UT	0h	24h	48h		UT	0h	24h	48h		UT	0h	24h	48h		UT	0h	24h	48h		UT	0h	24h	48h
>2 micronuclei/blebs	0	7.85	2.55	2.15		0	19.35	6.4	10.14		0.62	10.92	9.8	10		0	4.76	5.97	5.17		0	6.4	9.93	6.71		0	7.46	9.57	7.41		0	2.61	1.8	1.3		0	5.26	2.4	1.05		0.67	10	5.62	6.98		0	2.83	0	1.69
Polylobular nuclei	0.41	4.19	1.82	1.43		1.13	10.32	9.88	4.05		0.62	11.49	7.84	6.67		2.16	14.28	9.71	5.17		3.36	8.8	7.81	8.54		4.9	11.94	21.28	13.58		0	7.19	2.25	0		2.16	5.85	6.25	1.97		7.07	14.78	7.23	7.94		0.41	8.12	1.33	2.95
Binuclear cells	0.82	1.57	1.45	1.43		1.69	1.94	5.23	0.68		0.62	3.45	1.96	2.67		0	0	0	0		0	0	0	0		0	0	0	0		1.53	0.65	0.45	0.37		0.62	2.92	0.48	0.92		3.03	0.43	0.8	0.32		0	0.35	0.33	0.42
Catastrophically micronucleated	0	4.71	0	2.87		0	10.32	9.88	4.73		0	41.38	31.37	18.67		0	5.56	2.99	5.17		0	15.2	12.77	8.54		0	35.82	29.79	44.44		0	1.31	0	0.19		0	4.68	1.44	0.39		0	41.3	37.75	4.76		0	0.71	0	0
No abnormalities	96.33	58.64	75.64	78.85		91.53	32.26	52.33	64.86		88.2	21.26	36.6	40		95.68	49.21	52.24	51.72		91.06	52	34.04	48.78		89.22	23.88	22.34	16.05		93.87	62.09	88.74	90.35		87.96	53.8	78.37	89.14		79.8	23.91	37.75	66.98		99.18	77.39	95.99	92.83
Mild abnormalities	2.44898	23.0367	18.5454	13.2616		5.64972	25.8065	16.2791	15.5405		9.93789	11.4942	12.4183	22		2.16	26.19	29.1	32.76		5.59	17.6	35.46	27.44		5.88	20.9	17.02	18.52		4.6	26.14	6.76	7.79		9.26	27.49	11.06	6.54		9.43	9.57	10.84	13.02		0.41	10.6	2.34	2.11
Fig 6(g)
RPE1 PBRM1 KO - survival following CCNB1 RNAi
% survival of each cell line after CCNB1 siRNA1 or siRNA2, vs scr siRNA control
	RPE1 parental		PBRM1 KO1		PBRM1 KO2
	CCNB1 si1	CCNB1 si2	CCNB1 si1	CCNB1 si2	CCNB1 si1	CCNB1 si2
Rep I	6.75106	31.0127	1.42857	9.14286	4.14747	9.21659
Rep II	4.25824	22.2527	0	3.53357	0	12.7907
Rep III	6.99589	22.9081	3.44288	10.9546	2.84192	3.37478
Fig 6(i)
ccRCC cell lines - survival following CCNB1 RNAi
% survival of various clear cell renal cell carcinoma (ccRCC) cell lines after CCNB1 siRNA1 or siRNA2, vs scr siRNA control
PBRM1 status (proficient/deficient) indicated below cell line name
Points with asterisks (*) were identified as outliers using Grubbs' test (alpha=0.05)
Cell line:	786-O		Caki-1		769-P		RCC-FG2		RCC-4		Caki-2
PBRM1:	Proficient		Proficient		Proficient		Deficient		Deficient		Deficient
siRNA:	CCNB1 si1	CCNB1 si2	CCNB1 si1	CCNB1 si2	CCNB1 si1	CCNB1 si2	CCNB1 si1	CCNB1 si2	CCNB1 si1	CCNB1 si2	CCNB1 si1	CCNB1 si2
Rep I	0*	34.81675*	39.3443	33.8798	11.9658	62.3932	4.65632	13.7472	14.486	37.3832	67.9167	42.91667*
Rep II	33.209	66.4179	60	69.3333	51.9397	59.6983	3.87597	11.2403	17.0807	36.646	58.1197	1.7094
Rep III	47.8372	74.3003	23.7805	18.2927	70.8333	8.33333	11.18421*	37.17105*	13.0148	24.3822	130.1653*	14.0496
Rep IV	28.6232	70.6522	11.9658	62.3932	62.1053	11.8421	1.18343	4.14201	22.8	24.9333	16.8116	15.6522
Rep V	47.0199	82.4503			82.6087	4.34783					11.579	8.42105
Rep VI					82.6087	4.34783					15.625	3.125
Rep VII					5.6872	7.58294					9.43396	6.28931
Rep VIII					84.4444	33.8889					17.1429	1.90476
Fig 6(j)
Western blot - PBRM1 in ccRCC cell lines
																		Lane
																		1	786-O
																		2	Caki-1
																		3	769-P
																		4	RCC-FG2
																		5	RCC-4
																		6	Caki-2

## Sheet: Figure 7
Fig 7(a)
RPE1 PBRM1 KO - Mps1 inhibitor reversine survival
% survival of each cell line treated with increasing doses of reversine vs DMSO-only treated control (0)
Points with asterisks (*) were identified as outliers using Grubbs' test (alpha=0.05)
	RPE1 parental						RPE1 PBRM1 KO1						RPE1 PBRM1 KO1
nM reversine:	0	50	100	150	200		0	50	100	150	200		0	50	100	150	200
Rep I	100	100.871	64.8084		0.87108		100	91.2365	43.3974		2.64106		100	90.4828	45.1035		2.62069
Rep II	100	97.7401	75.3296	11.6761	0		100	94.958	82.493*	4.83193	0		100	102.709	72.4605	8.57788	0
Rep III	100	60.1732	22.29437*	5.41125	0.21645		100	80.7365	37.3938	3.11615	0		100	70.4955	35.1351	1.35135	0
Rep IV	100	94.5422	56.5141	15.669	0		100	89.0577	37.69	8.51064	0		100	84.4327	29.0237	0.527704	0
Fig 7(b)
RPE1 PBRM1 KO - Mps1 inhibitor AZ3146 survival
% survival of each cell line treated with increasing doses of AZ3146 vs DMSO-only treated control (0)
	RPE1 parental								RPE1 PBRM1 KO1								RPE1 PBRM1 KO2
µM AZ3146:	0	0.1	0.25	0.5	0.75	1	1.5		0	0.1	0.25	0.5	0.75	1	1.5		0	0.1	0.25	0.5	0.75	1	1.5
Rep I	100	98.9568	89.2698	97.1684		52.31			100	102.989	91.0326	84.6467		25.0679			100	94.704	94.3925	79.4393		19.4704
Rep II	100	107.424	110	101.97	93.3333	70.7576			100	99.689	97.6672	82.5816	53.8103	17.1073			100	96.1017	97.9661	76.0169	53.5593	30.1695
Rep III	100		110.465	101.744	87.5969	50	0		100		103.271	93.1464	97.5078	45.3271	0		100		110.564	87.2648	83.068	40.521	0
Fig 7(c)
RPE1 PBRM1 KO - Mps1 inhibitor BOS172722 survival
% survival of each cell line treated with increasing doses of BOS172722 vs DMSO-only treated control (0)
Points with asterisks (*) were identified as outliers using Grubbs' test (alpha=0.05)
	RPE1 parental							RPE1 PBRM1 KO1							RPE1 PBRM1 KO2
nM BOS172722:	0	30	60	90	120	180		0	30	60	90	120	180		0	30	60	90	120	180
Rep I	100	100.417	97.9167	33.9583	12.0833	0		100	90.1082	81.6074	16.3833	7.72797	0		100	93.4817	72.814	21.9396	9.85692	0
Rep II	100	99.8457	78.858	42.5926	14.3519	0		100	93.9617	79.9705	34.6097	3.53461	0		100	85.3097	65.8407	23.7168	7.25664	0
Rep III	100	96.5854	81.2195	43.1707	8.53659	0		100	85.2995	81.3067	40.4719	3.26679	0		100	84.8485	66.2879	31.8182	5.68182	0
Fig 7(d)
PBRM1 WB in B16-F10 Pbrm1 knockouts
																		Lane
																		1	B16-F10 parental
																		2	Pbrm1 KO1
																		3	Pbrm1 KO2
Fig 7(e)
Log2FC (B16F10 PBRM1 KO versus parental)
	KO1	KO2
Cenpa	-0.26659	0.027624
Hjurp	-0.01953	0.148934
Mis18a	-0.47424	-0.32175
Mis18bp1	-0.28036	-0.07922
Kat7	-0.21808	-0.0073
Smc2	-0.08822	-0.03809
Smc4	-0.50338	-0.38442
Ncapd3	-0.55011	-0.31107
Ncapg2	-0.35667	-0.09562
Ncaph2	-0.54541	-0.236
Cenpc1	-0.25078	-0.01878
Cenpt	-0.41748	0.067946
Cenps	-0.1347	-0.01773
Cenpx	-0.03401	-0.04464
Cenpo	-0.59315	-0.10148
Cenpp	-0.02611	0.057081
Cenpq	-0.58155	-0.29483
Cenpu	0.057387	0.580775
Itgb3bp	-0.49985	-0.00799
Cenpn	-0.38247	-0.0813
Cenph	0.040087	0.143595
Cenpi	-0.74245	-0.3343
Cenpk	-0.26897	-0.13686
Cenpm	-0.21962	-0.23667
Knl1	-0.15731	-0.11479
Zwint	0.008452	-0.08755
Ndc80	-0.06157	0.072848
Nuf2	-0.09615	0.00939
Spc24	-0.16267	0.118823
Spc25	-0.06762	0.002037
Dsn1	-0.33245	-0.13905
Mis12	-0.32603	-0.19577
Nsl1	-0.18456	-0.15727
Pmf1	-0.39765	-0.36211
Incenp	-0.30221	-0.23945
Birc5	-0.03916	-0.00409
Cdca8	-0.15535	-0.18872
Aurkb	-0.19271	-0.14432
Cenpe	-0.18041	-0.09971
Cenpv	-0.32255	-0.5862
Cdca2	-0.11107	0.056618
Cbx1	-0.38177	-0.24586
Sirt6	-0.3519	-0.39642
Uhrf2	-0.44496	-0.2969
Zfp618	-1.1867	-0.68644
Suv39h1	-0.31339	-0.03249
Setdb1	-0.33776	-0.35665
Daxx	0.068172	0.060498
Ssrp1	-0.19857	-0.14821
Smarcad1	-0.0632	0.055495
Atrx	-0.28201	-0.30019
Baz1a	-0.60041	-0.50719
Baz1b	-0.20374	-0.08885
Cbx3	-0.30638	-0.22038
Cbx5	-0.1879	-0.07342
Chrac1	-0.3734	-0.20489
Dnmt1	-0.30877	-0.2904
Esco2	-0.72698	-0.39858
Ezh2	-0.20463	0.002009
Flywch1	-0.45504	-0.33192
Hells	-0.30555	-0.23399
Kdm4a	-0.48969	-0.32993
Kdm4b	0.008562	-0.36995
Kdm4c	-0.90996	-0.84593
Kmt5c	-0.24002	-0.3668
LRWD1	-0.25328	-0.14674
Macroh2a1	-1.28861	-1.11534
Pole3	-0.22293	-0.37568
Smarca5	-0.22064	-0.13209
Fig 7(f)
B16F10 Pbrm1 KO - Mps1 inhibitor AZ3146 survival
% survival of each cell line treated with increasing doses of AZ3146 vs DMSO-only treated control (0)
Points with asterisks (*) were identified as outliers using Grubbs' test (alpha=0.05)
	B16F10 parental						Pbrm1 KO1						Pbrm1 KO2
µM AZ3146:	0	0.25	0.5	0.75	1		0	0.25	0.5	0.75	1		0	0.25	0.5	0.75	1
Rep I	100	90.3039	19.97106*	14.7612	2.72436		100	94.3574	2.66458	0.783699	1.25392		100	91.8759	2.88036	1.4771	0.738552
Rep II	100	88.6712	61.5843	13.799	1.87393		100	73.7113	0.687285	2.74914	1.37457		100	46.0059	2.44083	1.33136	1.18343
Rep III	100	82.8	58.6	14.2667	7.6*		100	89.1129	2.41935	0	0		100	92.7785	23.01102*	0	0
Rep IV	100	87.9412	71.7647	9.117647*	2.94118		100	78.5047	0	0	0		100	33.6634	1.48515	0	0
Fig 7(g)
B16F10 Pbrm1 KO - Mps1 inhibitor BOS172722 survival
% survival of each cell line treated with increasing doses of BOS172722 vs DMSO-only treated control (0)
Points with asterisks (*) were identified as outliers using Grubbs' test (alpha=0.05)
	B16F10 parental					Pbrm1 KO1					Pbrm1 KO2
nM BOS172722:	0	30	60	90		0	30	60	90		0	30	60	90
Rep I	100	62.6826	20.4515	4.91368		100	46.0486	1.82371	0		100	53.6068	2.40453	0.565771
Rep II	100	76.9457	9.39794	0.293686		100	24.9147	1.02389	0		100	61.8271	0	0
Rep III	100	43.0429	9.23277	2.73082		100	6.47887	0	0		100	14.3577	0.377834	0
Rep IV	100	37.0146	11.1651	2.54854		100	3.61795	0	0		100	11.3128	0.418994	0
Fig 7(i)-(k)
Survival of B16-F10 parental & PBRM1 KOs
Vehicle-treated or Mps1 inhibitor treated (BOS172722, 50mg/kg)
1 = death event, 0 = survival (at experiment endpoint)
Days	PAR + VEH	PAR + BOS		Days	KO1 + VEH	KO1 + BOS		Days	KO2 + VEH	KO2 + BOS
22	1			22				22
22	1			22				22
22	1			22				22
22	1			22				22
25	1			25				25
25	1			25				25
25	1			25				25
25	1			25				25
31	1			31				31
22		1		22				22
25		1		25				25
25		1		25				25
25		1		25				25
28		1		28				28
30		1		30				30
31		1		31				31
35		1		35				35
39		1		39				39
28				28	1			28
30				30	1			30
30				30	1			30
31				31	1			31
31				31	1			31
31				31	1			31
35				35	1			35
39				39	1			39
42				42	0			42
35				35		1		35
35				35		1		35
37				37		1		37
37				37		1		37
39				39		1		39
39				39		1		39
39				39		1		39
42				42		0		42
42				42		0		42
22				22				22	1
22				22				22	1
25				25				25	1
28				28				28	1
28				28				28	1
31				31				31	1
31				31				31	1
35				35				35	1
35				35				35	1
31				31				31		1
35				35				35		1
35				35				35		1
35				35				35		1
35				35				35		1
37				37				37		1
37				37				37		1
42				42				42		0
42				42				42		0
Fig 7(l)-(o)
A.U.C. (area under the curve)
Area under the curve calculation of tumour volume until first death event (Day 21 in B16-F10 parental & PBRM1 KO2, Day 30 in PBRM1 KO1)
Each cell represents AUC data from individual mice
PAR			KO1			KO2
To Day 21			To Day 30			To Day 21
VEH	BOS		VEH	BOS		VEH	BOS
296.7	978.4		787.9	386.4		1215	616.4
765.6	54.45		1006	262.7		2010	328
309.8	462.5		660.1	73.56		660.1	205.1
787.2	2.528		288.1	61.5		718.4	212.2
568.1	3.616		598	213.7		1219	446.4
606.8	229.7		199	66.44		543.5	138.7
85.38	507.9		15.55	262.1		130.9	330.2
271.2	73.37		602.7	283.8		1026	530.5
941	164.5		19.39	41.68		32.5	221.9

## Sheet: Figure 8
Fig 8(a)
Total SCEs
RPE1 parental & PBRM1 KOs
		Parental					KO1					KO2
		Rep I	Rep II	Rep III	Rep IV	Rep V	Rep I	Rep II	Rep III	Rep IV	Rep V	Rep I	Rep II	Rep III	Rep IV	Rep V
Median % SCEs/metaphase		15.3846	14.2857	10.0566	17.9487	18.9189	19.7198	10.5263	14.3297	21.2121	16.8691	14.7186	15.7895	12.7706	22.8571	17.8571
Individual metaphases
Rep I				Rep II				Rep III				Rep IV				Rep V
PAR	KO1	KO2		PAR	KO1	KO2		PAR	KO1	KO2		PAR	KO1	KO2		PAR	KO1	KO2
15.3846	12.766	9.52381		10.5263	6.66667	9.09091		17.5	12.5	16.6667		28.5714	13.0435	32.4324		15.3846	22.2222	17.8571
9.375	18.75	29.0323		11.7647	10	15.9091		10.8108	8.33333	8.69565		28.125	26.6667	20.5128		25	31.8182	17.0732
9.09091	12.1212	14.2857		16.6667	15.625	13.9535		4.34783	19.0476	13.7931		26.9231	36.3636	25.7143		27.7778	15	26.4706
11.4286	26.6667	15.3846		15	32.1429	24.3243		18.1818	15.3846	9.67742		28	30.5556	16.6667		23.3333	11.7647	36.8421
21.7391	20.6897	17.8571		9.09091	4.7619	15.7895		9.30233	9.7561	20.5128		14.8148	22.8571	28.5714		19.0476	10.5263	31.25
28.5714	28.5714	10		16.6667	20	10.4167		13.8889	8.10811	9.30233		23.5294	21.0526	25		12.8205	33.3333	35
9.52381	18.1818	16.6667		21.875	10	6.66667		2.7027	8.82353	7.40741		4.7619	17.8571	25		13.1579	22.2222	12.8205
10	25.9259	18.1818		8.57143	0	34.6154		2.7027	31.8182	25		12.1951	18.4211	13.3333		15.7895	14.8148	20
17.3913		19.3548		8.57143	7.5	19.0476		6.06061	23.8095	14.2857		17.5	21.0526	13.5135		13.1579	19.0476	17.5
17.8571		12.1212		10.8696	10.4167	7.69231		11.7647	13.9535	10.8696		17.5	14.6341	37.037		25	22.2222	10.8108
17.3913		8.69565		23.3333	6.38298	21.7391		12	18.75	21.875		6.97674	13.2075	5.12821		15.3846	10.3448	13.1579
18.1818		8.33333		16.129	13.1579	14.7059		6.81818	14.7059	9.09091		23.0769	15.3846	15.9091		25.9259	6.45161	17.0732
19.0476		11.4286		14.2857	20.8333			7.31707		14		23.8095	31.4286	24.3243		5.88235	12.1212	16.6667
15.1515		15.1515		16.6667	34.7826			18.9189		13.6364		21.9512	30.4348	25		31.8182	14.2857	19.3548
10.8108				14.2857	15.1515			6.81818		11.9048		16.2162	19.4444	24.3243		13.7931	27.6596	40
				13.3333	17.5			2.94118		13.7931		24.359	40	45.1613		23.5294	29.4118	11.1111
				7.84314	10.5263			15.5556		10.2041		25	21.2121	23.5294		17.6471	13.0435	23.5294
				4.7619	10.5263			17.5		11.7647		10.2564	23.0769	23.5294		16.6667	15.7895	30.7692
				17.0213	8.57143							33.3333	27.027	18.75		28.125	17.9487	13.1579
					15.3846							27.7778	37.931	22.8571		22.5806	19.5122
					23.3333							15.3846	23.4043	21.6216		29.0323
												13.0435	20.4545	22.8571		14.2857
												17.0732	44	21.6216		15.7895
												19.4444	31.4286	36.8421		9.09091
												17.9487	19.0476	24.2424		26.9231
												17.7778	16.3265	13.5135		24.5283
												16.2162	30.303	15.5556		18.9189
												21.6216	18.75	21.9512
												15.7895	19.0476	16.6667
														29.7872
														19.0476
														18.4211
Fig 8(b)
Proportion of SCEs
Proportion of SCEs which were intra arm vs whole arm in each metaphase
Median per cell line:
Parental		KO1		KO2
Intra arm	Whole arm	Intra arm	Whole arm	Intra arm	Whole arm
0.683334	0.316666	0.555556	0.444444	0.5	0.5
Individual metaphases:
Parental		KO1		KO2
Intra arm	Whole arm	Intra arm	Whole arm	Intra arm	Whole arm
0.75	0.25	0.666667	0.333333	0.5	0.5
0	1	0.555556	0.444444	0.555556	0.444444
1	0	0.25	0.75	0.4	0.6
0.25	0.75	0.25	0.75	0.75	0.25
0.6	0.4	0.5	0.5	0.6	0.4
1	0	0.666667	0.333333	0.333333	0.666667
0.5	0.5	0.25	0.75	0.666667	0.333333
1	0	0.714286	0.285714	0.25	0.75
0.75	0.25	0.5	0.5	0.333333	0.666667
0.8	0.2	0.75	0.25	0	1
0.5	0.5	0.6	0.4	0.25	0.75
0.75	0.25	0.444444	0.555556	0.666667	0.333333
0.5	0.5	0	1	0.25	0.75
0.6	0.4	0.571429	0.428571	0.8	0.2
0.5	0.5	0	1	0.5	0.5
0.5	0.5			0.714286	0.285714
0.5	0.5	0	1	0.333333	0.666667
0.166667	0.833333	0.4	0.6	0.444444	0.555556
1	0	0.333333	0.666667	0.333333	0.666667
0.666667	0.333333	0.6	0.4	0.4	0.6
0.714286	0.285714	0.4	0.6	0	1
0.428571	0.571429	0.25	0.75	0.857143	0.142857
0.333333	0.666667	0.6	0.4	0.444444	0.555556
1	0	0.428571	0.571429	1	0
0.6	0.4	0.75	0.25	0.5	0.5
0.857143	0.142857	1	0	0.4	0.6
0.8	0.2	0.333333	0.666667	0.8	0.2
0.5	0.5	0.625	0.375	0.333333	0.666667
0.6	0.4	0.428571	0.571429	0.25	0.75
0.4	0.6	0.666667	0.333333	0.75	0.25
0.666667	0.333333	0.5	0.5	0.333333	0.666667
0.75	0.25	0.75	0.25	0.375	0.625
0.5	0.5	0.5	0.5	0.25	0.75
0.5	0.5	0.75	0.25	0.5	0.5
0.714286	0.285714	0.666667	0.333333	0.333333	0.666667
0.5	0.5	1	0	0.4	0.6
1	0	0.571429	0.428571	0.6	0.4
0.833333	0.166667	0.4	0.6	0.571429	0.428571
0.5	0.5	0.666667	0.333333	0.75	0.25
1	0	0.666667	0.333333	0.571429	0.428571
1	0	0.6	0.4	0.333333	0.666667
0	1	0.333333	0.666667	0.4	0.6
1	0	0.416667	0.583333	0.75	0.25
0.5	0.5	0.5	0.5	0.4	0.6
0.666667	0.333333	0.636364	0.363636	0.75	0.25
0.666667	0.333333	0.625	0.375	0.833333	0.166667
1	0	0.875	0.125	0.625	0.375
0.857143	0.142857	0.6	0.4	0.666667	0.333333
0.666667	0.333333	0.428571	0.571429	0.4	0.6
1	0	0.25	0.75	0.5	0.5
0.714286	0.285714	0.833333	0.166667	0.5	0.5
0.571429	0.428571	0.714286	0.285714	0.5	0.5
1	0	0.333333	0.666667	1	0
0.666667	0.333333	0.545455	0.454545	0.8	0.2
0.571429	0.428571	0.571429	0.428571	0.3	0.7
0.428571	0.571429	0.714286	0.285714	0.5	0.5
1	0	0.7	0.3	0.428571	0.571429
0.375	0.625	0.571429	0.428571	0.333333	0.666667
0.5	0.5	0.555556	0.444444	0.857143	0.142857
0.4	0.6	0.8	0.2	0.333333	0.666667
0.571429	0.428571	0.545455	0.454545	0.357143	0.642857
0.714286	0.285714	0.636364	0.363636	0.75	0.25
0.666667	0.333333	0.333333	0.666667	0.75	0.25
0.777778	0.222222	0.545455	0.454545	0.555556	0.444444
0.5	0.5	0.636364	0.363636	0.5	0.5
0.444444	0.555556	0.5	0.5	0.25	0.75
0.833333	0.166667	0.625	0.375	0.625	0.375
0.473684	0.526316	0.2	0.8	0.375	0.625
0.7	0.3	0.333333	0.666667	0.285714	0.714286
0.25	0.75	0.5	0.5	0.5	0.5
0.727273	0.272727	0.375	0.625	0.8	0.2
0.6	0.4	0.857143	0.142857	0.428571	0.571429
0.666667	0.333333	0.5	0.5	0.777778	0.222222
1	0	0.75	0.25	0.666667	0.333333
0.714286	0.285714	0.5	0.5	0.642857	0.357143
0.857143	0.142857	0.555556	0.444444	0.25	0.75
0.714286	0.285714	1	0	0.714286	0.285714
0.75	0.25	0.5	0.5	0.4	0.6
0.666667	0.333333	0.75	0.25	0.571429	0.428571
0.75	0.25	0.5	0.5	0.333333	0.666667
0.833333	0.166667	1	0	0.714286	0.285714
0.25	0.75	0	1	0.7	0.3
0.75	0.25	0.5	0.5	0.285714	0.714286
0.8	0.2	0.6	0.4	0.6	0.4
0.428571	0.571429	0.615385	0.384615	0.285714	0.714286
1	0	0.2	0.8	0.571429	0.428571
0.6	0.4	0.333333	0.666667	0.75	0.25
0.8	0.2	0.666667	0.333333	0.8	0.2
0.5	0.5	0.571429	0.428571	0.571429	0.428571
0.4	0.6	0.375	0.625	0.4	0.6
0.777778	0.222222			0.5	0.5
0.833333	0.166667			0.833333	0.166667
0.714286	0.285714			0.5	0.5
0.5	0.5			1	0
0.714286	0.285714			0.75	0.25
1	0			0.6	0.4
0.75	0.25
1	0
0.833333	0.166667
0.777778	0.222222
0.857143	0.142857
0.888889	0.111111
0.6	0.4
0.5	0.5
0.333333	0.666667
0.714286	0.285714
0.461538	0.538462
0.714286	0.285714
Fig 8(c)
SCEs by type
% of chromosomes with intra arm SCEs or whole arm SCEs, per cell line
(combined intra arm and whole arm used for total SCEs in Fig. 8(a)
Median per replicate:
	Parental		KO1		KO2
	Intra-arm	Whole arm	Intra-arm	Whole arm	Intra-arm	Whole arm
Rep I	9.52381	4.7619	9.42773	9.30736	5.63492	6.90476
Rep II	7.14286	4.7619	7.89474	6.06061	8.69565	6.66667
Rep III	5.97148	2.7027	8.82353	4.70653	6.11801	6.45161
Rep IV	12.8205	5.40541	12.1951	10.2564	11.7749	8.9899
Rep V	13.7931	5.71429	8.69748	6.92951	9.7561	7.5
Individual metaphases - % of chromosomes with indicated SCE:
Rep I							Rep II							Rep III							Rep IV							Rep V
Parental		KO1		KO2			Parental		KO1		KO2			Parental		KO1		KO2			Parental		KO1		KO2			Parental		KO1		KO2
Intra-arm	Whole arm	Intra-arm	Whole arm	Intra-arm	Whole arm		Intra-arm	Whole arm	Intra-arm	Whole arm	Intra-arm	Whole arm		Intra-arm	Whole arm	Intra-arm	Whole arm	Intra-arm	Whole arm		Intra-arm	Whole arm	Intra-arm	Whole arm	Intra-arm	Whole arm		Intra-arm	Whole arm	Intra-arm	Whole arm	Intra-arm	Whole arm
11.5385	3.84615	8.51064	4.25532	4.7619	4.7619		5.26316	5.26316	3.33333	3.33333	4.54545	4.54545		12.5	5	8.33333	4.16667	5.55556	11.1111		28.5714	0	4.34783	8.69565	27.027	5.40541		3.84615	11.5385	8.33333	13.8889	7.14286	10.7143
0	9.375	10.4167	8.33333	16.129	12.9032		5.88235	5.88235	7.5	2.5	11.3636	4.54545		5.40541	5.40541	4.16667	4.16667	2.17391	6.52174		18.75	9.375	11.1111	15.5556	12.8205	7.69231		18.75	6.25	27.2727	4.54545	9.7561	7.31707
9.09091	0	3.0303	9.09091	5.71429	8.57143		2.77778	13.8889	9.375	6.25	4.65116	9.30233		4.34783	0	14.2857	4.7619	10.3448	3.44828		15.3846	11.5385	18.1818	18.1818	17.1429	8.57143		22.2222	5.55556	7.5	7.5	8.82353	17.6471
2.85714	8.57143	6.66667	20	11.5385	3.84615		15	0	14.2857	17.8571	10.8108	13.5135		15.1515	3.0303	7.69231	7.69231	3.22581	6.45161		12	16	19.4444	11.1111	6.66667	10		10	13.3333	8.82353	2.94118	26.3158	10.5263
13.0435	8.69565	10.3448	10.3448	10.7143	7.14286		6.06061	3.0303	0	4.7619	5.26316	10.5263		4.65116	4.65116	7.31707	2.43902	7.69231	12.8205		14.8148	0	14.2857	8.57143	14.2857	14.2857		19.0476	0	5.26316	5.26316	21.875	9.375
28.5714	0	19.0476	9.52381	3.33333	6.66667		11.9048	4.7619	11.4286	8.57143	4.16667	6.25		13.8889	0	5.40541	2.7027	2.32558	6.97674		8.82353	14.7059	18.4211	2.63158	12.5	12.5		7.69231	5.12821	18.5185	14.8148	10	25
4.7619	4.7619	4.54545	13.6364	11.1111	5.55556		9.375	12.5	0	10	0	6.66667		2.7027	0	8.82353	0	3.7037	3.7037		2.38095	2.38095	10.7143	7.14286	12.5	12.5		10.5263	2.63158	22.2222	0	7.69231	5.12821
10	0	18.5185	7.40741	4.54545	13.6364		2.85714	5.71429	0	0	50	8.33333		0	2.7027	18.1818	13.6364	8.33333	16.6667		4.87805	7.31707	7.89474	10.5263	13.3333	0		7.89474	7.89474	7.40741	7.40741	5.71429	14.2857
13.0435	4.34783			6.45161	12.9032		8.57143	0	0	7.5	15.3846	19.2308		6.06061	0	9.52381	14.2857	5.71429	8.57143		10	7.5	5.26316	15.7895	10.8108	2.7027		5.26316	7.89474	14.2857	4.7619	10	7.5
14.2857	3.57143			0	12.1212		6.52174	4.34783	4.16667	6.25	19.0476	0		5.88235	5.88235	9.30233	4.65116	6.52174	4.34783		12.5	5	12.1951	2.43902	11.1111	25.9259		19.4444	5.55556	11.1111	11.1111	8.10811	2.7027
8.69565	8.69565			2.17391	6.52174		20	3.33333	2.12766	4.25532	3.84615	3.84615		8	4	12.5	6.25	12.5	9.375		4.65116	2.32558	9.43396	3.77358	2.5641	2.5641		12.8205	2.5641	10.3448	0	10.5263	2.63158
13.6364	4.54545			5.55556	2.77778		12.9032	3.22581	7.89474	5.26316	8.69565	13.0435		4.54545	2.27273	8.82353	5.88235	6.81818	2.27273		17.9487	5.12821	5.12821	10.2564	6.81818	9.09091		18.5185	7.40741	0	6.45161	9.7561	7.31707
9.52381	9.52381			2.85714	8.57143		7.14286	7.14286	8.33333	12.5	11.7647	2.94118		7.31707	0			8	6		11.9048	11.9048	17.1429	14.2857	8.10811	16.2162		2.94118	2.94118	6.06061	6.06061	6.66667	10
9.09091	6.06061			12.1212	3.0303		10	6.66667	8.69565	26.087				16.2162	2.7027			4.54545	9.09091		9.7561	12.1951	17.3913	13.0435	21.4286	3.57143		22.7273	9.09091	8.57143	5.71429	9.67742	9.67742
5.40541	5.40541						5.71429	8.57143	9.09091	6.06061				4.54545	2.27273			4.7619	7.14286		13.5135	2.7027	13.8889	5.55556	8.10811	16.2162		13.7931	0	17.0213	10.6383	33.3333	6.66667
							8.88889	4.44444	7.5	10				2.94118	0			10.3448	3.44828		11.5385	12.8205	28	12	16.129	29.0323		17.6471	5.88235	5.88235	23.5294	5.55556	5.55556
							5.88235	1.96078	7.89474	2.63158				11.1111	4.44444			4.08163	6.12245		17.5	7.5	12.1212	9.09091	17.6471	5.88235		17.6471	0	4.34783	8.69565	23.5294	0
							2.38095	2.38095	10.5263	0				10	7.5			8.82353	2.94118		2.5641	7.69231	12.8205	10.2564	17.6471	5.88235		13.8889	2.77778	10.5263	5.26316	23.0769	7.69231
							8.51064	8.51064	2.85714	5.71429											24.2424	9.09091	21.6216	5.40541	10.4167	8.33333		21.875	6.25	10.2564	7.69231	7.89474	5.26316
									9.61538	5.76923											16.6667	11.1111	20.6897	17.2414	11.4286	11.4286		19.3548	3.22581	7.31707	12.1951
									10	13.3333											10.2564	5.12821	14.8936	8.51064	5.40541	16.2162		25.8065	3.22581
																					13.0435	0	6.81818	13.6364	14.2857	8.57143		8.57143	5.71429
																					12.1951	4.87805	24	20	8.10811	13.5135		7.89474	7.89474
																					16.6667	2.77778	20	11.4286	10.5263	26.3158		3.0303	6.06061
																					12.8205	5.12821	9.52381	9.52381	12.1212	12.1212		19.2308	7.69231
																					13.3333	4.44444	10.2041	6.12245	10.8108	2.7027		11.3208	13.2075
																					10.8108	5.40541	6.06061	24.2424	6.66667	8.88889		13.5135	5.40541
																					16.2162	5.40541	6.25	12.5	17.0732	4.87805
																					13.1579	2.63158	9.52381	9.52381	11.1111	5.55556
																									19.1489	10.6383
																									4.7619	14.2857
																									13.1579	5.26316
Fig 8(g)
Western blotting for CENP-A in RPE1 parental cells treated with scramble or CENP-A siRNAs
																									Lane
																									1	Parental + scr siRNA
																									2	Parental + CENP-A siRNA
Fig 8(h)
Cen-CO-FISH
% of chromosomes with centromeric SCEs per metaphase
Median per replicate:
	Parental + scr siRNA	Parental + CENP-A siRNA	RPE1 parental	KO1	KO2
Rep I	2.27273	9.09091	4.44664	9.89011	9.30233
Rep II	4.87805	6.89655	4.54545	8.97321	7.5
Rep III	4.70653	7.8362	4.54545	6.74242	9.52381
Individual metaphases - % of chromosomes with indicated SCE:
Rep I						Rep II						Rep III
Parental + scr siRNA	Parental + CENP-A siRNA	RPE1 parental	KO1	KO2		Parental + scr siRNA	Parental + CENP-A siRNA	RPE1 parental	KO1	KO2		Parental + scr siRNA	Parental + CENP-A siRNA	RPE1 parental	KO1	KO2
6.97674	7.69231	6.97674	6.89655	0		4.54545	2.85714	5.40541	0	16.6667		2.63158	12.1951	4	7.31707	9.52381
7.69231	9.67742	2.17391	16.2791	9.30233		4.16667	15	6.66667	9.375	5.88235		6.81818	6.97674	2.7027	16.6667	10.5263
0	6.66667	2.22222	10	12.8205		6.25	2.5	4.87805	8.57143	3.33333		2.5641	4.44444	8.10811	11.1111	7.14286
4.44444	11.1111	10.8696	19.5652	2.85714		3.33333	6.89655	6.81818	9.52381	5.55556		0	6.66667	8.88889	2.5	11.3636
0	18.6047	0	17.7778	13.1579		16	15.1515	2.5	16.6667	8.33333		4.7619	6.52174	5.26316	14.8148	17.0213
0	11.4286	13.0435	15.9091	4.16667		6.25	7.89474	0	10.5263	15		11.1111	8.88889	11.1111	10	11.6279
2.22222	9.09091	7.40741	8.88889	2.5		4.54545	11.4286	0	10	8.88889		6.81818	0	6.25	9.52381	9.52381
5.88235	5.55556	2.22222	8.88889	13.3333		2.85714	5.40541	6.97674	0	9.67742		4.44444	8.88889	9.09091	5	6.66667
4.54545	17.9487	8.88889	9.30233	3.7037		3.125	9.52381	6.38298	2.43902	4.54545		9.52381	11.1111	6.25	4.87805	9.52381
2.27273	6.06061	4.54545	7.31707	11.5385		3.44828	8.33333	3.125	8.33333	9.30233		4.54545	4.44444	2.32558	11.9048	6.52174
2.27273	7.31707	4.34783	18.6047	19.3548		10.5263	4.87805	0	2.77778	10.2564		13.6364	10.8696	6.81818	6.81818	13.3333
	13.3333	0	4.44444	9.30233		0	13.3333	5.88235	10	2.32558		6.97674	6.66667	8.10811	6.66667	11.3636
	4.7619	6.66667	8.88889	12.5		5	4.54545	5.26316	10	5.12821		8.10811	11.3636	7.5	4.54545	9.09091
	5.26316	2.22222	19.5652	2.43902		5.40541	3.33333	0	0	9.67742		4.54545	0	4.34783	6.66667	6.66667
	12.9032					9.09091	3.63636	0	5.88235	6.66667		4.44444	8.88889	2.32558	4.44444	9.30233
	10.5263					4.44444	7.69231		5.55556	12.9032		4.54545	4.44444	4.54545	9.30233	6.66667
	2.5					7.14286	6.66667		4.16667	5.71429		4.65116	4.44444	2.5641	11.5385	8.88889
						4.34783	5.55556		5.88235	2.38095		2.63158	4.30108	2.43902	4.44444	11.3636
						4.34783	6.66667		10	9.30233		13.9535	11.1111	8.33333	8.16327	4.44444
						5.71429	12.766		14.2857	0		4.44444	8.69565	2.22222	4.54545	7.14286
						3.125	14.5833		13.6364			10.6383	11.1111	6.66667	2.27273	8.88889
						9.09091	7.14286					5.55556	9.09091	2.22222	6.45161	11.9048
						3.125	5.88235							0		11.3636
							6.45161							0
							10							3.22581
							3.22581
							8.82353

## Sheet: Figure S1
Fig S1(a)
Western blotting for PBRM1 in 1BR3 parental & PBRM1 KOs
																			Lane
																			1	1BR3 parental
																			2	KO1
																			3	KO2
																			4	KO3
																			5	KO4
Fig S1(b)
Western blotting for PBRM1 in HEK293TN parental & PBRM1 KOs
																			Lane
																			1	HEK293TN parental
																			2	KO1
																			3	KO2
																			4	KO3
Fig S1(c)
Western blotting for PBRM1 in U2OS parental & PBRM1 KOs
																			Lane
																			1	U2OS parental
																			2	KO1
																			3	Het KO2
Fig S1(d)
Western blotting for PBRM1 in 786-O parental & PBRM1 KOs
																			Lane
																			1	786-O parental
																			2	KO1
																			3	KO2
																			4	KO3
																			5	KO4
Fig S1(g)
Scaled abundance - proteomics
	U2OS parental	KO1	KO2
Rep I	257.432	25.7382	39.7122
Rep II	211.09	27.6898	38.5303
Fig S1(h)
Growth quantified relative to cell number at seeding (0h)
Points with asterisks (*) were identified as outliers using Grubbs' test (alpha=0.05)
	1BR3 parental					KO1					KO2
Time (h)	Rep I	Rep II	Rep III	Rep IV	Rep V	Rep I	Rep II	Rep III	Rep IV	Rep V	Rep I	Rep II	Rep III	Rep IV	Rep V
0:00:00	1	1	1	1	1	1	1	1	1	1	1	1	1	1	1
24:00:00	1.33333	2.2963	2.22222	2.40741	1.33333	1.40741	1.44444	1.51852	1.111111*	2.185185*	2.33333	2.01852	1.51852	2.14815	2.2963
48:00:00	2.38889	5.25926	4.33333	4.18518	2.38889	2.88889	2.77778	1.703704*	3.25926		3.7037	3.51852	2.18519	3.25926
72:00:00	4.11111	10.4444	9.81481	10.6667	4.11111	6.22222	3.37037	1.96296	6.77778	8.14815	8.05556	7	3.740741*	7.59259	7.07407
96:00:00	7.07407	18.9167	27.5833	25.7778	7.07407	12.3796	8.61111	4.18518	22.3333	26	17.5	13.5	9.07407	23.3333	20.75
Fig S1(i)
Growth quantified relative to cell number at seeding (0h)
	HEK293TN parental			KO1			KO2			KO3
Time (h)	Rep I	Rep II	Rep III	Rep I	Rep II	Rep III	Rep I	Rep II	Rep III	Rep I	Rep II	Rep III
0:00:00	1	1	1	1	1	1	1	1	1	1	1	1
24:00:00	2.74074	3.25926	4.55556	3.92593	4.51852	4.81482	4.59259	4.96296	4.55556	3.11111	4.51852	5.85185
48:00:00	14	11.1852	15.4074	8.2963	12.6667	13.1111	11.1852	7.48148	7.62963	8.2963	6.96296	10.8889
72:00:00	36.4444	41.4815	63.5556	32.3704	43.7778	39.4444	28.2222	15.7778	29.3333	25.7778	23.4815	49.3333
96:00:00	112	129.167	142.667	87.6667	112.667	88.6667	64.3333	32.1667	45.3333	59.6667	55.5	94.1667
Fig S1(j)
Growth quantified relative to cell number at seeding (0h)
	U2OS parental					KO1		HetKO2
Time (h)	Rep I	Rep II	Rep III	Rep IV	Rep V	Rep I	Rep II	Rep I	Rep II	Rep III
0:00:00	1	1	1	1	1	1	1	1	1	1
24:00:00	1.08148	2.29629	1.40952	2.29629	2.03089	2.05927	1.72408	1.62963	1.14075	1.88444
48:00:00	3.13334	4.57779	3.85184	4.57779	4.3037	2.84536	2.61713	2.96296	2.19259	3.12573
72:00:00	7.44444	8.09333	7.92592	8.09333	8.01136	6.24	6.33298	5.61481	3.48148	4.1926
96:00:00	12.0533	13.6733	14.8267	13.6733	14.8911	12.3333	13.25	8.90667	5.6	5.09333
Fig S1(k)
Growth quantified relative to cell number at seeding (0h)
	786-O parental			KO1
Time (h)	Rep I	Rep II	Rep III	Rep I	Rep II	Rep III
0:00:00	1	1	1	1	1	1
24:00:00	1.73332	1.70371	1.89629	1.71852	1.40741	2
48:00:00	3.90371	3.40927	3.75554	3.80369	3.4074	3.91111
72:00:00	7.76	8.71111	7.34816	7.46667	7.36296	7.73333
96:00:00	11.0982	10.8592	14.8667		10.2667	13.1
Fig S1(l)
Cell cycle stages- 1BR3
% in each cell cycle phase
	1BR3 parental				KO1				KO2
	Rep I	Rep II	Rep III	Rep IV	Rep I	Rep II	Rep III	Rep IV	Rep I	Rep II	Rep III	Rep IV
Sub-G1	0.79	0.8	0.27	0.43	0.21	0.24	0.75	0.32	0.28	0.2	0.73	0.17
G1	59.9	61.4	55.2	61.3	59.3	57	59.9	54.5	59.1	56.2	52	52.1
S	15.2	16	16.1	13.9	17.3	16.3	15.4	13.6	13.7	14.5	17.5	15.9
G2/M	23.3	21.3	26.9	23.2	21.6	25	22	29.7	23.4	25.3	25.4	29.2
4N+	0.8	0.5	1.53	1.09	1.53	1.79	1.96	1.89	3.29	3.4	2.61	2.59
Fig S1(m)
Cell cycle stages- HEK293TN
% in each cell cycle phase
	HEK293TN parental			KO1			KO2			KO3
	Rep I	Rep II	Rep III	Rep I	Rep II	Rep III	Rep I	Rep II	Rep III	Rep I	Rep II	Rep III
Sub-G1	0.82	1	0.84	0.86	0.94	0.74	3.4	3.11	2.57		2.02	0.82
G1	39.7	42.2	39.5	37.6	40.6	35.4	48.9	49.9	49.3		45.2	40.9
S	19.2	18.3	20.7	18.3	18.3	22.2	16.6	16.8	17.5		13.4	15.4
G2/M	35.2	32.9	35	38.5	35	37.4	25.3	24.4	25.3		34.1	36.1
4N+	5.15	5.61	3.95	5.02	4.29	4.08	5.01	4.64	4.45		5.38	6.03
Fig S1(n)
Cell cycle stages- U2OS
% in each cell cycle phase
	U2OS parental				KO1
	Rep I	Rep II	Rep III	Rep IV	Rep I	Rep II	Rep III	Rep IV
G1	58.4	54.4	53.2	56.2	50.3	57.2	56.6	53.9
S	21.2	24.3	17	17.2	20	16.7	21	20.2
G2/M	18.1	18.3	25	22.5	24.4	21.6	18.6	23.2
Fig S1(o)
Cell cycle stages- 786-O
% in each cell cycle phase
	U2OS parental				KO1
	Rep I	Rep II	Rep III	Rep IV	Rep I	Rep II	Rep III	Rep IV
G1	48.29	60.75	45.57	58.03	47.51	50.17	45.8	48.11
S	21.88	17.7	23.52	20.99	26.26	26.18	23.22	22.48
G2/M	27.98	19.93	29.44	20.4	23.74	20.15	28.83	25.76

## Sheet: Figure S2
Fig S2(a)
Normalised enrichment score (NES) for positive or negative enrichment of GSEA Hallmarks in PBRM1 KOs vs parental cells
False discovery rate (FDR) < 0.25
				1BR3	786-O	Hek293TN	RPE1	U2OS
HALLMARK_ALLOGRAFT_REJECTION				1.66374			1.36994	1.49166
HALLMARK_APOPTOSIS				1.83631			1.40609	1.56285
HALLMARK_BILE_ACID_METABOLISM				1.96734		2.14787	1.32346
HALLMARK_CHOLESTEROL_HOMEOSTASIS				1.23218	1.50091			1.69702
HALLMARK_COAGULATION				1.83519		1.44958	1.81865	-1.26945
HALLMARK_EPITHELIAL_MESENCHYMAL_TRANSITION				2.19593	-1.5077	1.45513	1.89245	-2.47885
HALLMARK_FATTY_ACID_METABOLISM				1.62767		1.57446		1.30138
HALLMARK_HEME_METABOLISM				1.45478			1.47668	1.65265
HALLMARK_IL2_STAT5_SIGNALING				1.55262			1.44592	1.28646
HALLMARK_IL6_JAK_STAT3_SIGNALING				1.63318	1.51475		1.71267
HALLMARK_INTERFERON_GAMMA_RESPONSE				1.58145	1.63375		1.28557	1.90393
HALLMARK_MYOGENESIS				1.84384	1.56972			1.32011
HALLMARK_TNFA_SIGNALING_VIA_NFKB				2.15313			2.22974	1.53515
HALLMARK_XENOBIOTIC_METABOLISM				1.69862		1.51429		1.80632
HALLMARK_DNA_REPAIR				-1.84166		-1.44515	-1.27641
HALLMARK_E2F_TARGETS				-2.32267		-1.851	-2.22637
HALLMARK_G2M_CHECKPOINT				-2.10678		-1.46768	-1.63413
HALLMARK_MYC_TARGETS_V1				-2.27397	-1.69155	-1.87178	-1.27374
Fig S2(c)
% PI-positive cells to measure cell death
	RPE1 parental			KO1			KO2
Time (h)	Rep I	Rep II	Rep III	Rep I	Rep II	Rep III	Rep I	Rep II	Rep III
48	0.95822	0.081375	1.20519	0.2324	0.078723	0.234648	0.68157	0.16006	1.59465
72	0.281673	0.0661	0.3219	0.041193	0.038083	0.052338	0.251038	0.100283	0.48885
96	0.089268	0.101623	0.121018	0.042575	0.014168	0.040348	0.167015	0.041225	0.204058

## Sheet: Figure S3
Fig S3(a)
Protein Log2FC (1BR3 PBRM1 KO versus parental)
	KO1	KO2	KO3	KO4	KO5
HJURP	-0.46967	-0.33231	-0.23725	-0.45338	-0.45338
MIS18a	0.436495	0.149726	0.021084	-0.30646	-0.30646
MIS18b	-0.87038	-0.56177	0.220721	-0.34877	-0.34877
MIS18BP1	-0.54786	-0.80492	-0.6637	-0.80833	-0.80833
RSF1	-0.06837	-0.24341	0.078515	-0.15247	-0.15247
KAT7	-0.54292	-0.36177	0.006721	-0.32053	-0.32053
SMC2	0.084142	-0.07335	-0.10999	-0.19717	-0.19717
SMC4	-0.09954	-0.23983	-0.057	-0.24444	-0.24444
NCAPD3	-0.57167	-0.41589	0.059809	-0.03868	-0.03868
NCAPG2	-0.36604	-0.28129	0.093988	-0.08013	-0.08013
NCAPH2	-0.18646	-0.17264	0.044065	-0.12307	-0.12307
CENPC	0.020338	-0.08299	-0.13686	-0.37672	-0.37672
CENPT	-0.58719	0.368732	0.026432	-0.56564	-0.56564
CENPS	-0.40477	-0.13776	-0.12085	-0.21789	-0.21789
CENPX	-0.36363	-0.16345	-0.04904	-0.33684	-0.33684
CENPO	-0.04418	0.028276	-0.28137	-0.29966	-0.29966
CENPP	-0.25251	-0.25574	0.172181	-0.32872	-0.32872
CENPQ	-0.71892	-0.41899	-0.07039	-0.28163	-0.28163
CENPU	-0.08862	-0.06353	-0.14892	-0.25066	-0.25066
CENPR	-0.02161	0.023935	0.304663	-0.11001	-0.11001
CENPL	-0.49373	-0.14018	0.486381	-0.02153	-0.02153
CENPN	-0.28105	-0.34816	0.094261	-0.19717	-0.19717
CENPH	-0.31225	-0.31069	-0.1871	-0.20001	-0.20001
CENPI	-0.2215	-0.06128	0.071532	-0.26891	-0.26891
CENPK	-0.7653	-0.58556	0.002369	-0.25759	-0.25759
CENPM	-0.99788	-0.72501	0.164973	-0.29257	-0.29257
KNL1	-0.00565	0.030667	0.17742	-0.02129	-0.02129
ZWINT	-0.03043	-0.17284	0.055056	-0.11833	-0.11833
NDC80	-0.15759	0.062795	0.160905	-0.0084	-0.0084
NUF2	-0.03009	0.060949	0.091755	-0.1243	-0.1243
SPC24	0.463866	0.197522	0.277615	-0.02133	-0.02133
SPC25	-0.11646	0.13214	0.367143	0.103652	0.103652
DSN1	-0.12065	0.082998	-0.04478	-0.08368	-0.08368
MIS12	-0.62159	-0.21172	0.165602	0.093361	0.093361
NSL1	0.051787	0.024687	0.184014	0.018916	0.018916
PMF1	-0.87912	-0.41018	0.170072	0.151074	0.151074
INCENP	-0.50825	-0.48476	-0.42097	-0.63521	-0.63521
BIRC5	-0.12832	-0.18747	0.030374	-0.27255	-0.27255
CDCA8	-0.27199	-0.25227	-0.31958	-0.62728	-0.62728
AURKB	-0.47106	-0.58442	-0.58442	-0.71628	-0.71628
CENPE	-0.31013	-0.24472	0.084362	-0.22613	-0.22613
CENPF	-0.18137	-0.16202	-0.04836	-0.28863	-0.28863
CENPB	-0.12969	-0.23485	-0.24101	-0.2135	-0.2135
CENPJ	-0.44273	-0.18809	1.04383	0.512052	0.512052
CDCA2	-0.1379	-0.08952	-0.10641	-0.41285	-0.41285
CBX1	0.222209	0.265601	-0.18477	-0.3633	-0.3633
SIRT6	-0.08452	-0.25002	0.242878	-0.07488	-0.07488
UHRF2	-0.04396	0.006966	-0.04108	0.073512	0.073512
ZNF618	-0.56448	-0.63999	-0.40818	-0.35445	-0.35445
SUV39H1	-0.80288	-0.58845	-0.59446	-0.83273	-0.83273
SETDB1	-0.09904	-0.30984	0.143795	-0.2725	-0.2725
DAXX	-0.35325	-0.33691	-0.0942	-0.33987	-0.33987
SSRP1	-0.73903	-0.75637	-0.6684	-0.75289	-0.75289
SMARCAD1	-0.44413	-0.4522	-0.40599	-0.47999	-0.47999
ATRX	0.013224	-0.17192	-0.41947	-0.36542	-0.36542
BAZ1A	-0.18136	-0.48908	-0.65975	-0.7488	-0.7488
BAZ1B	-0.41042	-0.46842	-0.33266	-0.54562	-0.54562
CBX3	0.258949	-0.24245	-0.36134	-0.59363	-0.59363
CBX5	0.077294	-0.1148	-0.25231	-0.33647	-0.33647
CHRAC1	0.176928	0.060578	-0.32985	-0.44698	-0.44698
DNMT1	-0.03751	-0.51048	-0.42462	-0.58377	-0.58377
ESCO2	-0.69848	-0.33411	0.021248	-0.22168	-0.22168
EZH2	-0.83378	-0.69738	-0.52975	-0.80101	-0.80101
FLYWCH1	0.198371	0.271171	0.056995	-0.05934	-0.05934
HELLS	-0.44215	-0.6603	-0.30628	-0.65508	-0.65508
KDM4A	-0.60714	-0.33226	0.130256	0.136729	0.136729
KDM4B	-0.07456	0.141687	0.308395	0.603745	0.603745
KDM4C	0.629817	0.432959	0.018859	0.171611	0.171611
KMT5C	-0.75553	-0.88578	-0.69954	-0.65853	-0.65853
LRWD1	-0.60101	-0.54561	-0.55183	-0.61073	-0.61073
MACROH2A1	-0.06877	-0.61386	-0.23154	-0.70823	-0.70823
POLE3	0.298589	-0.18822	-0.49534	-0.65067	-0.65067
SMARCA5	-0.45033	-0.61413	-0.52991	-0.71069	-0.71069
Fig S3(b)
Transcript Log2FC (1BR3 PBRM1 KO versus parental)
	Rep I		Rep II
	KO1	KO2	KO1	KO2
MIS18A	-0.11418	-0.10726	-0.61498	-0.71267
MIS18BP1	-0.28902	-0.2276	-0.67345	-0.56551
RSF1	0.245675	0.211664	0.997126	1.06692
KAT7	0.104441	0.206402	0.505912	0.32409
SMC2	-0.0874	-0.06032	0.689696	0.825022
SMC4	-0.33795	-0.21802	-0.02589	0.131448
NCAPD3	0.019068	0.014569	0.327887	0.336707
NCAPG2	0.158321	0.261635	1.2615	1.36529
NCAPH2	-0.54762	-0.3437	-0.62121	-0.72962
CENPC	-0.14039	-0.13939	-0.17407	-0.0635
CENPT	-0.32188	-0.18743	-0.2926	-0.54882
CENPS	-0.76933	-0.73263	-1.16797	-1.1345
CENPX	-0.40417	-0.28835	-0.44652	-0.83656
CENPO	-0.01432	0.018498	0.708019	0.5542
CENPU	-0.32781	-0.28671	-0.89548	-0.75725
CENPL	-0.04959	-0.03706	-0.33622	-0.33932
CENPN	-0.18882	-0.11663	-0.68801	-0.76519
CENPH	-0.43393	-0.40379	-1.63186	-1.59265
CENPI	-0.27614	-0.25043	0.241528	0.345041
CENPK	-0.22147	-0.12335	-0.78792	-0.56458
KNL1	-0.09177	0.013462	-0.11457	0.037109
ZWINT	-0.01514	-0.01073	0.762204	0.666298
NDC80	-0.40849	-0.38459	-0.95397	-0.94928
NUF2	-0.28809	-0.34115	-0.47901	-0.34215
SPC24	-0.4716	-0.35498	-0.94244	-1.25807
SPC25	-0.27378	-0.19928	0.675931	1.03724
DSN1	-0.39557	-0.41813	-0.71073	-0.70937
MIS12	-0.29683	-0.30443	-1.02017	-0.99397
NSL1	-0.04654	-0.01046	-0.31142	-0.28278
PMF1	-0.36248	-0.0888	0.083031	-0.34789
INCENP	0.225418	0.207161	1.56802	1.57434
BIRC5	-0.09156	-0.01521	-0.68723	-0.87165
CDCA8	-0.00948	-0.03052	0.1147	-0.10015
AURKB	-0.35659	-0.27678	-0.5671	-0.77517
CENPE	0.004353	0.126182	0.478172	0.575988
CENPF	0.151101	0.241527	1.11549	1.20675
CENPB	-0.02663	0.123822	0.492188	0.323317
CENPV	-1.29041	-1.34094	-1.84499	-1.89079
CENPJ	-0.09272	-0.03528	-0.00443	-0.07883
CDCA2	-0.15349	-0.23763	-0.04382	0.039907
CBX1	-0.14061	-0.02338	0.733445	0.722231
SIRT6	0.150076	0.316582	-0.12432	-0.3425
UHRF2	-0.21232	-0.15393	-0.31073	-0.14423
SUV39H1	-0.05564	-0.04088	0.202799	0.119558
SETDB1	0.083227	0.17899	-0.00956	-0.07234
DAXX	-0.32853	-0.13814	-0.25838	-0.41845
SSRP1	0.092373	0.136036	0.528956	0.441449
SMARCAD1	-0.06609	-0.09307	-0.67254	-0.6775
ATRX	0.100359	0.169046	0.68323	0.920061
BAZ1A	-0.05468	0.048631	0.432396	0.47989
BAZ1B	0.081829	0.216856	0.825308	0.869949
CBX3	-0.3149	-0.18987	-1.43572	-1.41579
CHRAC1	-0.27565	-0.40425	0.06324	-0.00217
DNMT1	0.120586	0.368301	1.24887	1.2986
EZH2	-0.17412	-0.13514	0.371929	0.494377
HELLS	-0.41346	-0.43221	-0.36778	-0.19948
KDM4A	0.041268	0.10689	0.65917	0.588439
KMT5C	0.098592	0.104369	-0.22532	-0.3644
LRWD1	-0.1296	-0.02737	-0.44522	-0.62045
MACROH2A1	0.058921	0.134307	0.65691	0.639116
POLE3	-0.18905	-0.14119	-0.62696	-0.70317
SMARCA5	-0.03256	0.113264	0.345023	0.360614
Fig S3(c)
Pearson correlation between CEN/peri-CEN protein & transcript changes in PBRM1 KOs
RPE1
	Protein Log2FC						Transcript Log2FC
MIS18A	0.056584	-0.71502	0.185414	-1.13309	0.249229	-0.45048	-0.11418	-0.10726	-0.61498	-0.71267
MIS18BP1	0.160327	-0.0858	0.052514	-0.48676	-0.00523	-0.47977	-0.28902	-0.2276	-0.67345	-0.56551
RSF1	0.167483	0.081456	0.201147	0.039408	0.188721	0.051816	0.245675	0.211664	0.997126	1.06692
KAT7	-0.24672	-0.23049	-0.25738	-0.54719	0.162113	-0.24554	0.104441	0.206402	0.505912	0.32409
SMC2	-0.11353	-0.16798	-0.12677	-0.26995	0.142383	-0.18678	-0.0874	-0.06032	0.689696	0.825022
SMC4	-0.14767	-0.23019	-0.17619	-0.36391	0.032294	-0.28729	-0.33795	-0.21802	-0.02589	0.131448
NCAPD3	-0.31342	0.087732	-0.25622	-0.29008	-0.08676	-0.01496	0.019068	0.014569	0.327887	0.336707
NCAPG2	-0.12912	-0.20101	-0.09857	-0.52688	0.075059	-0.24057	0.158321	0.261635	1.2615	1.36529
NCAPH2	0.281145	-0.62182	0.212786	-0.65514	0.172666	-0.52624	-0.54762	-0.3437	-0.62121	-0.72962
CENPC	-0.03711	-0.29808	0.062736	-0.37582	0	-0.47393	-0.14039	-0.13939	-0.17407	-0.0635
CENPT	0.210988	-0.55761	0.386355	-0.51753	0.315096	-0.66297	-0.32188	-0.18743	-0.2926	-0.54882
CENPS	-0.13058	-0.42223	-0.13058	0.648156	-0.43365	0.219313	-0.76933	-0.73263	-1.16797	-1.1345
CENPX	-0.63063	-0.01854	-0.98779	-0.75758	-0.23952	-0.04997	-0.40417	-0.28835	-0.44652	-0.83656
CENPO	0.306553	-0.41165	0.241204	-0.86231	0.069661	-0.23363	-0.01432	0.018498	0.708019	0.5542
CENPU	0.20143	-0.34792	0.10204	-0.5264	0.007032	-0.53235	-0.32781	-0.28671	-0.89548	-0.75725
CENPL	0.087624	-0.09503	0.320285	-0.24022	0.468116	0.105272	-0.04959	-0.03706	-0.33622	-0.33932
CENPN	-0.15663	0.293914	-0.30276	-0.60241	0.091996	-0.09311	-0.18882	-0.11663	-0.68801	-0.76519
CENPH	-0.15771	-0.6057	-0.38089	-0.82795	-0.10823	-0.6143	-0.43393	-0.40379	-1.63186	-1.59265
CENPI	0.144966	0.01495	0.066234	-0.32757	0.113987	-0.41838	-0.27614	-0.25043	0.241528	0.345041
CENPK	-0.37012	-0.1289	-0.01642	-0.62244	0.014989	-0.42926	-0.22147	-0.12335	-0.78792	-0.56458
KNL1	0.005899	-0.03664	0.017208	-0.47148	0.400077	-0.44157	-0.09177	0.013462	-0.11457	0.037109
ZWINT	-0.13548	-0.19181	-0.10753	-0.11648	-0.21053	-0.03183	-0.01514	-0.01073	0.762204	0.666298
NDC80	-0.06478	0.122227	-0.05008	-0.23417	0.101376	-0.26338	-0.40849	-0.38459	-0.95397	-0.94928
NUF2	-0.08486	0.054748	-0.01933	-0.0667	0.351012	0.007841	-0.28809	-0.34115	-0.47901	-0.34215
SPC24	-0.26173	-0.13841	-0.2039	-0.43958	0.027548	-0.26969	-0.4716	-0.35498	-0.94244	-1.25807
SPC25	-0.24993	-0.27646	-0.17059	-0.38635	0.158319	-0.46961	-0.27378	-0.19928	0.675931	1.03724
DSN1	-0.27256	-0.50901	-0.17038	-0.82863	-0.12188	-0.71227	-0.39557	-0.41813	-0.71073	-0.70937
MIS12	-0.05085	-0.06523	0.09423	-0.21709	0.227144	-0.37024	-0.29683	-0.30443	-1.02017	-0.99397
NSL1	-0.05409	-0.22567	0.056015	-0.31105	0.144998	-0.17834	-0.04654	-0.01046	-0.31142	-0.28278
PMF1	-0.11056	0.08033	-0.09925	-0.05105	0.212221	0.229959	-0.36248	-0.0888	0.083031	-0.34789
INCENP	0.309669	0.137631	0.273319	-0.60395	0.17674	-0.43003	0.225418	0.207161	1.56802	1.57434
BIRC5	0.099356	-0.35283	0.08485	-1.03008	-0.00202	-0.63323	-0.09156	-0.01521	-0.68723	-0.87165
CDCA8	0.243221	0.440738	0.264893	-0.12467	0.342458	0.167945	-0.00948	-0.03052	0.1147	-0.10015
AURKB	-0.00824	-0.00661	0.024004	-0.22294	-0.1264	-0.33585	-0.35659	-0.27678	-0.5671	-0.77517
CENPE	0.537775	0.25082	0.509738	-0.18698	0.237178	-0.32002	0.004353	0.126182	0.478172	0.575988
CENPF	0.528573	0.409835	0.463312	-0.07347	0.612881	-0.07849	0.151101	0.241527	1.11549	1.20675
CENPB	-0.13858	-0.22794	-0.14976	-0.28147	0.104447	-0.16043	-0.02663	0.123822	0.492188	0.323317
CENPV	-0.15042	-0.50525	-0.14988	-0.39225	-0.202	-0.45199	-1.29041	-1.34094	-1.84499	-1.89079
CENPJ	0.561879	-1.07442	0.80408	-0.17093	0.842899	-0.02438	-0.09272	-0.03528	-0.00443	-0.07883
CDCA2	0.356392	-0.60168	0.106915	-0.9542	-0.17688	-1.69546	-0.15349	-0.23763	-0.04382	0.039907
CBX1	-0.09814	-0.13203	0.092608	-0.10294	-0.26813	-0.09885	-0.14061	-0.02338	0.733445	0.722231
SIRT6	0.065607	0.12836	0.081754	-0.12289	-0.08692	-0.19764	0.150076	0.316582	-0.12432	-0.3425
UHRF2	0.108289	-0.16454	0.06823	0.074859	-0.20074	-0.00972	-0.21232	-0.15393	-0.31073	-0.14423
SUV39H1	-0.08213	0.151433	0.405024	-0.5164	-0.32833	0.483602	-0.05564	-0.04088	0.202799	0.119558
SETDB1	0.066498	0.019633	0.074833	-0.08693	-0.01395	0.072371	0.083227	0.17899	-0.00956	-0.07234
DAXX	-0.14206	-0.09511	-0.24343	0.127886	-0.07116	-0.13468	-0.32853	-0.13814	-0.25838	-0.41845
SSRP1	-0.30926	-0.21697	-0.21882	-0.41363	-0.31542	-0.43483	0.092373	0.136036	0.528956	0.441449
SMARCAD1	-0.03597	-0.10523	-0.0591	-0.12471	-0.22461	-0.18463	-0.06609	-0.09307	-0.67254	-0.6775
ATRX	0.042266	0.023389	0.243321	0.045725	0.015256	0.213837	0.100359	0.169046	0.68323	0.920061
BAZ1A	-0.08219	-0.17117	-0.29627	-0.21499	-0.39075	-0.4378	-0.05468	0.048631	0.432396	0.47989
BAZ1B	-0.07919	-0.19918	-0.16478	-0.06372	-0.24804	-0.26248	0.081829	0.216856	0.825308	0.869949
CBX3	-0.20823	-0.27044	-0.18511	-0.12646	-0.26001	-0.2163	-0.3149	-0.18987	-1.43572	-1.41579
CBX5	-0.12456	-0.28389	-0.01715	-0.02504	-0.34638	-0.00733
CHRAC1	-0.33917	-0.3964	-0.48438	-0.43919	-0.53806	-0.5695	-0.27565	-0.40425	0.06324	-0.00217
DNMT1	0.001417	-0.10988	0.010287	0.097165	-0.1037	-0.15161	0.120586	0.368301	1.24887	1.2986
EZH2	-0.29912	-0.26561	-0.29639	-0.24136	-0.32803	-0.36899	-0.17412	-0.13514	0.371929	0.494377
HELLS	-0.1978	-0.25914	-0.40855	-0.22451	-0.56441	-0.66489	-0.41346	-0.43221	-0.36778	-0.19948
KDM4A	-0.64277	-0.5378	-0.42232	-1.04891	-0.85161	-1.13871	0.041268	0.10689	0.65917	0.588439
KMT5C	-0.11766	-0.18612	-0.01785	-0.11924	-0.15934	-0.11548	0.098592	0.104369	-0.22532	-0.3644
LRWD1	-0.15972	-0.18148	-0.20218	-0.34063	-0.36127	-0.39611	-0.1296	-0.02737	-0.44522	-0.62045
MACROH2A1	-0.04209	-0.17376	0.009834	0.019114	-0.2387	0.024239	0.058921	0.134307	0.65691	0.639116
POLE3	-0.25688	-0.23868	-0.23847	-0.25442	-0.30407	-0.21483	-0.18905	-0.14119	-0.62696	-0.70317
SMARCA5	-0.07619	-0.11109	-0.03054	-0.15673	-0.20409	-0.12639	-0.03256	0.113264	0.345023	0.360614
1BR3
	Protein Log2FC					Transcript Log2FC
HJURP	-0.46967	-0.33231	-0.23725	-0.45338	-0.45338	-0.40078	-0.59649	-0.1208	-0.22613
MIS18a	0.436495	0.149726	0.021084	-0.30646	-0.30646	-0.07995	-0.41589	-0.1144	-0.14865
MIS18b	-0.87038	-0.56177	0.220721	-0.34877	-0.34877	-0.34647	-0.4928	-0.07982	-0.16836
MIS18BP1	-0.54786	-0.80492	-0.6637	-0.80833	-0.80833	-0.1715	-0.51186	-0.01383	-0.01326
RSF1	-0.06837	-0.24341	0.078515	-0.15247	-0.15247	0.655679	0.581535	0.316716	0.28383
KAT7	-0.54292	-0.36177	0.006721	-0.32053	-0.32053	0.086734	-0.0584	0.0333	0.036942
SMC2	0.084142	-0.07335	-0.10999	-0.19717	-0.19717	0.37016	0.242193	0.310379	0.384312
SMC4	-0.09954	-0.23983	-0.057	-0.24444	-0.24444	0.034274	-0.16701	0.127937	0.111758
NCAPD3	-0.57167	-0.41589	0.059809	-0.03868	-0.03868	0.142734	-0.03156	0.184079	0.034851
NCAPG2	-0.36604	-0.28129	0.093988	-0.08013	-0.08013	0.139819	0.090119	0.219089	0.322107
NCAPH2	-0.18646	-0.17264	0.044065	-0.12307	-0.12307	-0.51982	-0.50945	-0.20723	-0.2957
CENPC	0.020338	-0.08299	-0.13686	-0.37672	-0.37672	0.201771	-0.12792	0.100972	0.023461
CENPT	-0.58719	0.368732	0.026432	-0.56564	-0.56564	-0.43237	-0.4292	-0.14639	-0.30968
CENPS	-0.40477	-0.13776	-0.12085	-0.21789	-0.21789	-0.14469	-0.01362	-0.09625	-0.19355
CENPX	-0.36363	-0.16345	-0.04904	-0.33684	-0.33684	-0.45253	-0.54723	-0.34607	-0.51603
CENPO	-0.04418	0.028276	-0.28137	-0.29966	-0.29966	-0.20052	-0.32155	0.017403	-0.18629
CENPP	-0.25251	-0.25574	0.172181	-0.32872	-0.32872	0.163832	0.229141	0.134044	0.057639
CENPQ	-0.71892	-0.41899	-0.07039	-0.28163	-0.28163	0.341074	-0.00189	0.094159	0.175074
CENPU	-0.08862	-0.06353	-0.14892	-0.25066	-0.25066	0.123616	-0.29998	0.070245	-0.00591
CENPR	-0.02161	0.023935	0.304663	-0.11001	-0.11001	-0.01712	-0.38279	-0.08859	0.055085
CENPL	-0.49373	-0.14018	0.486381	-0.02153	-0.02153	-0.02914	-0.25916	-0.00204	0.035062
CENPN	-0.28105	-0.34816	0.094261	-0.19717	-0.19717	-0.02752	-0.23963	0.001806	-0.14553
CENPH	-0.31225	-0.31069	-0.1871	-0.20001	-0.20001	-0.05358	-0.24901	-0.30932	-0.18419
CENPI	-0.2215	-0.06128	0.071532	-0.26891	-0.26891	0.013988	-0.14041	0.070088	0.108785
CENPK	-0.7653	-0.58556	0.002369	-0.25759	-0.25759	0.190315	-0.3071	0.136156	0.153168
CENPM	-0.99788	-0.72501	0.164973	-0.29257	-0.29257	-0.73562	-0.74286	-0.2932	-0.22533
KNL1	-0.00565	0.030667	0.17742	-0.02129	-0.02129	0.122333	-0.15017	0.167496	0.104164
ZWINT	-0.03043	-0.17284	0.055056	-0.11833	-0.11833	-0.28705	-0.59482	-0.23867	-0.19141
NDC80	-0.15759	0.062795	0.160905	-0.0084	-0.0084	-0.10798	-0.572	-0.04881	-0.17317
NUF2	-0.03009	0.060949	0.091755	-0.1243	-0.1243	0.080994	-0.40773	0.115255	-0.07651
SPC24	0.463866	0.197522	0.277615	-0.02133	-0.02133	-0.2038	-0.43169	-0.07242	-0.08773
SPC25	-0.11646	0.13214	0.367143	0.103652	0.103652	-0.16936	-0.52406	0.159288	0.141096
DSN1	-0.12065	0.082998	-0.04478	-0.08368	-0.08368	0.248065	-0.12336	0.174039	0.219316
MIS12	-0.62159	-0.21172	0.165602	0.093361	0.093361	0.313225	0.041222	0.197507	0.152215
NSL1	0.051787	0.024687	0.184014	0.018916	0.018916	-0.10062	-0.40583	-0.01705	-0.06277
PMF1	-0.87912	-0.41018	0.170072	0.151074	0.151074	-0.54272	-0.74679	-0.22352	-0.60137
INCENP	-0.50825	-0.48476	-0.42097	-0.63521	-0.63521	0.017587	0.217451	0.06789	0.214254
BIRC5	-0.12832	-0.18747	0.030374	-0.27255	-0.27255	-0.27384	-0.5596	-0.21825	-0.36187
CDCA8	-0.27199	-0.25227	-0.31958	-0.62728	-0.62728	-0.25862	-0.39467	-0.23862	-0.24283
AURKB	-0.47106	-0.58442	-0.58442	-0.71628	-0.71628	-0.538	-0.5989	-0.18249	-0.2819
CENPE	-0.31013	-0.24472	0.084362	-0.22613	-0.22613	0.129435	-0.09655	0.084247	0.11532
CENPF	-0.18137	-0.16202	-0.04836	-0.28863	-0.28863	0.299693	0.180213	0.228595	0.270448
CENPB	-0.12969	-0.23485	-0.24101	-0.2135	-0.2135	-0.48184	-0.70213	-0.32604	-0.51802
CENPJ	-0.44273	-0.18809	1.04383	0.512052	0.512052	0.314459	0.223363	0.29747	0.334816
CDCA2	-0.1379	-0.08952	-0.10641	-0.41285	-0.41285	-0.02137	-0.27231	0.039012	-0.02146
CBX1	0.222209	0.265601	-0.18477	-0.3633	-0.3633	0.068983	-0.03237	-0.05927	0.025492
SIRT6	-0.08452	-0.25002	0.242878	-0.07488	-0.07488	-0.91402	-0.21066	-0.55373	-0.2459
UHRF2	-0.04396	0.006966	-0.04108	0.073512	0.073512	-0.19187	-0.41722	-0.03029	-0.16805
ZNF618	-0.56448	-0.63999	-0.40818	-0.35445	-0.35445	0.203226	0.432685	0.18013	0.293804
SUV39H1	-0.80288	-0.58845	-0.59446	-0.83273	-0.83273	-0.62467	-0.40481	-0.2629	-0.33083
SETDB1	-0.09904	-0.30984	0.143795	-0.2725	-0.2725	-0.18325	-0.22208	-0.07094	-0.08667
DAXX	-0.35325	-0.33691	-0.0942	-0.33987	-0.33987	-0.31931	-0.40037	-0.1597	-0.19288
SSRP1	-0.73903	-0.75637	-0.6684	-0.75289	-0.75289	-0.34824	-0.5068	-0.25001	-0.39014
SMARCAD1	-0.44413	-0.4522	-0.40599	-0.47999	-0.47999	0.124431	-0.06309	0.099614	0.006203
ATRX	0.013224	-0.17192	-0.41947	-0.36542	-0.36542	0.559123	0.551062	0.44626	0.39825
BAZ1A	-0.18136	-0.48908	-0.65975	-0.7488	-0.7488	0.12648	0.043792	-0.04057	0.024425
BAZ1B	-0.41042	-0.46842	-0.33266	-0.54562	-0.54562	0.230752	0.098798	0.132141	0.03724
CBX3	0.258949	-0.24245	-0.36134	-0.59363	-0.59363	0.002114	-0.4044	-0.07823	-0.11871
CBX5	0.077294	-0.1148	-0.25231	-0.33647	-0.33647
CHRAC1	0.176928	0.060578	-0.32985	-0.44698	-0.44698	-0.05764	-0.53956	-0.22806	-0.18252
DNMT1	-0.03751	-0.51048	-0.42462	-0.58377	-0.58377	-0.2638	-0.42452	0.006839	-0.15002
ESCO2	-0.69848	-0.33411	0.021248	-0.22168	-0.22168	0.051487	-0.18694	0.186947	0.150413
EZH2	-0.83378	-0.69738	-0.52975	-0.80101	-0.80101	0.104375	-0.07827	0.061832	0.068824
FLYWCH1	0.198371	0.271171	0.056995	-0.05934	-0.05934	-0.00682	0.368453	0.097771	0.11625
HELLS	-0.44215	-0.6603	-0.30628	-0.65508	-0.65508	0.234354	-0.01368	0.193252	0.133227
KDM4A	-0.60714	-0.33226	0.130256	0.136729	0.136729	-0.37469	-0.32993	-0.12816	-0.33975
KDM4B	-0.07456	0.141687	0.308395	0.603745	0.603745
KDM4C	0.629817	0.432959	0.018859	0.171611	0.171611	0.039757	0.114761	0.190898	0.057598
KMT5C	-0.75553	-0.88578	-0.69954	-0.65853	-0.65853	-0.73139	0.266484	-0.2948	0.823628
LRWD1	-0.60101	-0.54561	-0.55183	-0.61073	-0.61073	-0.41124	-0.27626	-0.22591	-0.55592
MACROH2A1	-0.06877	-0.61386	-0.23154	-0.70823	-0.70823	-0.01546	0.051	0.1244	0.131838
POLE3	0.298589	-0.18822	-0.49534	-0.65067	-0.65067	-0.19182	-0.27601	-0.24759	-0.29185
SMARCA5	-0.45033	-0.61413	-0.52991	-0.71069	-0.71069	0.181461	0.091192	0.06672	0.132232
Fig S3(e)
Cancer Cell Line Encyclopedia (CCLE) - cancer cell lines with proteomic profiling (n=378)
Pearson correlation between abundance of PBRM1 & indicated CEN/peri-CEN protein
HJURP	-0.03947
MIS18A	0.134439
OIP5	0.045079
MIS18BP1	0.288117
RSF1	0.198193
KAT7	0.312164
SMC2	0.124403
SMC4	0.118073
NCAPD3	0.202712
NCAPG2	0.152808
NCAPH2	0.133797
CENPC	0.344493
CENPT	0.262782
APITD1	0.223236
STRA13	0.195265
CENPO	0.303365
CENPP	0.271735
CENPQ	0.332689
CENPU	0.322242
CENPL	0.183554
CENPN	0.247733
CENPH	0.149487
CENPI	0.107074
CENPK	0.105224
CENPM	0.114416
CASC5	0.143493
ZWINT	0.130587
NDC80	0.028849
NUF2	0.046707
SPC24	-0.00548
SPC25	-0.04839
DSN1	0.17168
MIS12	0.17098
NSL1	0.197377
PMF1	0.10784
INCENP	0.24514
BIRC5	0.15653
CDCA8	0.267816
AURKB	0.182784
CENPE	0.187846
CENPF	0.206172
CENPB	0.203844
CENPV	0.228354
CDCA2	0.216839
CBX1	0.179383
SIRT6	0.064412
UHRF2	0.31575
ZNF618	0.054876
SUV39H1	0.206679
SETDB1	0.210042
DAXX	0.068798
SSRP1	0.240636
SMARCAD1	0.193101
ATRX	0.181776
BAZ1A	0.380267
BAZ1B	0.305628
CBX3	0.278223
CBX5	0.193434
CHRAC1	0.078165
DNMT1	0.298315
ESCO2	0.240158
EZH2	0.357984
FLYWCH1	0.211462
HELLS	0.23422
IKZF1	0.160448
KDM4A	0.278636
KDM4B	0.160813
KDM5C	0.236018
LRWD1	0.216466
H2AFY	0.173981
POLE3	0.109885
SMARCA5	0.343902
Fig S3(f)
Protein Log2FC (RPE1 PBRM1 KO versus parental)
Centrosomal proteins
	KO1	KO2	KO3
AKAP9	-0.21	-0.136	-0.116
ASPM	0.2967	-0.086	0.0171
AURKA	0.5053	-0.017	-0.074
BBS4	0.3032	0.2469	0.4212
CCDC14	0.6072	1.2232	1.464
CCNF	1.0168	0.1671	0.3032
CCP110	-0.505	-0.235	-0.111
CDK2	-0.024	0.0137	0.0648
CDK5RAP2	0.1051	0.1727	0.2004
CEP104	0.5914	0.2103	-0.053
CEP128	-0.254	-0.405	-0.29
CEP131	-0.12	-0.417	-0.317
CEP152	0.3533	-0.021	0.3586
CEP170	0.0797	-0.039	0.0136
CEP192	0.4559	0.482	0.2509
CEP250	-0.149	-0.005	-0.328
CEP290	-0.351	-0.416	-0.466
CEP350	0.2507	0.2867	0.0269
CEP41	0.0635	-0.111	-0.146
CEP44	0.4628	0.0928	0.014
CEP55	-0.055	-0.507	-0.615
CEP63	-0.441	-1.141	-1.689
CEP78	0.1621	0.0863	-1.505
CEP85	0.0824	-0.103	0.2034
CEP89	0.0103	-0.018	-0.13
CEP97	0.1004	-0.09	-0.067
CETN2	-0.06	-0.063	0.0787
CETN3	-0.172	-0.179	-0.119
CHEK1	0.1166	-0.084	-0.395
CHMP2A	0.3337	0.415	0.4027
CKAP5	0.2476	0.1306	0.116
CROCC	0.4308	0.383	0.3377
DCTN1	0.1509	0.0364	0.0838
DLG1	-0.123	-0.099	-0.039
EZR	-0.272	-0.198	-0.242
FHOD1	0.1748	0.2843	0.1303
KIAA0753	-0.19	-0.365	-0.311
KIF11	0.5041	-0.016	0.0404
KIF3B	0.2559	0.1787	0.0906
KLHL21	-1.453	-1.424	-0.716
MAP9	-1.274	-0.936	-1.144
NDE1	-0.153	-0.232	-0.367
NIN	-0.397	-0.447	-0.286
NPM1	-0.256	-0.111	-0.181
NSFL1C	0.14	0.1195	0.0345
NUP62	-0.167	-0.268	-0.173
ODF2	-0.16	-0.273	0.0127
OFD1	-0.027	0.0271	-0.134
PAFAH1B1	-0.032	0.0931	0.0755
PARD3	-0.205	-0.232	-0.27
PCLAF	0.4515	0.0693	-0.056
PCM1	-0.137	-0.276	-0.122
PCNT	-0.1	-0.345	-0.236
PDCD6IP	0.2772	0.229	0.2743
PLK4	-0.356	-0.26	0.0403
PPP1R35	-0.176	-0.19	-0.116
RANBP1	-0.134	-0.065	-0.13
RTTN	0.2662	0.1002	-0.036
SAC3D1	-1.06	-1.698	-1.951
SASS6	0.0691	0.5996	0.6343
SPICE1	-0.481	-2.066	-0.79
SPOUT1	-0.522	-0.327	-0.537
TMEM67	-0.214	-0.023	-0.419
UXT	0.9201	0.7107	0.6799
VPS4B	0.0183	0.1108	0.0567
WDR62	0.1829	0.2624	0.2624
Fig S3(g)
Protein Log2FC (1BR3 PBRM1 KO versus parental)
Centrosomal proteins
	KO1	KO2	KO3	KO4	KO5
AKAP9	-0.32441	-0.16815	0.030846	0.192114	-0.02142
ASPM	-0.01423	0.128595	0.181987	0.244272	-0.24475
AURKA	-0.00535	-0.14004	-0.11815	-0.05024	-0.17728
BBS4	0.02197	-0.35678	-0.99631	-1.25641	-0.73861
C2CD3	-0.07104	-0.15302	-0.11428	-0.03174	-0.22917
CCDC14	0.403496	0.472436	-0.50394	-0.63392	0.017141
CCP110	-0.18203	0.046032	0.153756	0.245387	0.043198
CDK2	-0.29339	-0.04632	0.130661	0.205825	0.133109
CDK5RAP2	-0.19543	-0.25142	-0.24065	-0.1344	-0.45135
CEP112	0.622849	0.909262	0.703497	0.915936	0.758992
CEP120	0.346468	0.279647	-0.27341	-0.34125	-0.4166
CEP128	-0.1353	-0.10111	0.178996	0.299068	0.055614
CEP131	0.1643	-0.00703	-0.06899	-0.02691	-0.18067
CEP135	-0.58002	-0.40272	-0.15255	-0.04142	-0.32317
CEP152	-0.1809	-0.28663	-0.27168	-0.21911	-0.40399
CEP162	0.062	-0.02176	-0.11224	-0.2272	-0.1581
CEP164	0.342132	0.880761	1.11227	1.18932	1.21842
CEP170	0.59829	0.230023	0.242809	0.446901	0.199741
CEP192	-0.22953	-0.27216	0.095949	0.118971	0.017803
CEP290	-0.00155	0.101809	0.269484	0.291198	0.029177
CEP41	0.327502	0.08874	0.183307	0.096015	0.265618
CEP44	0.239938	0.206863	0.081088	0.232069	-0.03123
CEP55	0.253579	0.01782	-0.13282	-0.01525	-0.16339
CEP57	-0.15702	0.002727	-0.09593	-0.10471	-0.24324
CEP63	-0.56506	-0.1672	0.038346	-0.26888	-0.39414
CEP76	-0.40276	-0.18107	-0.29748	-0.24685	-0.30051
CEP78	0.049485	-0.02174	0.142334	0.125291	0.001438
CEP83	-0.21139	-0.2725	-0.90858	-0.59172	-0.79895
CEP85	-0.07721	0.096032	0.110558	0.21202	0.132724
CEP89	0.051206	0.288589	0.46218	0.549787	0.569183
CEP95	-1.18354	-0.47849	-0.45163	-0.53981	0.247196
CEP97	0.122553	0.079567	0.184068	0.152301	0.075339
CETN2	0.67319	0.289063	-0.13442	-0.18155	-0.0312
CETN3	-0.97879	-0.60071	0.251596	0.194246	0.3056
CHEK1	-0.32895	-0.46733	-0.26444	-0.27994	-0.5641
CHMP2A	-0.21438	-0.42992	-0.35336	-0.50536	-0.25923
CKAP5	-0.06595	0.11823	-0.12723	-0.08406	-0.04659
CNTLN	-0.04871	-0.10379	0.044306	0.063878	-0.15136
CNTROB	-0.02566	0.073011	-0.11925	-0.24757	-0.15028
CROCC	-0.55011	-0.48397	-0.39171	-0.35546	-0.34616
DCTN1	0.33125	0.253477	0.411569	0.447574	0.439934
DLG1	0.141397	0.257408	0.107681	0.04077	0.116184
EZR	0.871187	0.920717	0.457974	0.367682	0.691782
FHOD1	-0.41431	-0.7087	-0.26699	-0.45436	-0.5982
GPSM2	-0.50712	0.045617	0.303573	0.766853	0.417651
KIAA0753	0.323863	0.152608	-0.34572	-0.34419	-0.28695
KIF11	0.036379	0.08025	0.237262	0.321044	0.106494
KIF3B	0.299465	0.085935	-0.01535	-0.09138	0.065656
MAP9	-0.81037	-0.31561	-0.06539	-0.89085	-1.18508
MDM1	-0.0235	-0.23802	-0.09201	0.222001	-0.4805
NDE1	-0.22464	0.333851	0.094138	0.243194	0.317131
NIN	0.29134	0.154523	0.372809	0.523123	0.273366
NPM1	0.11757	-0.24088	-0.53021	-0.59658	-0.60691
NSFL1C	0.261405	0.274926	0.214462	0.170287	0.277615
NUP62	-0.06693	-0.16129	-0.08178	0.019109	-0.19613
ODF2	-0.21254	-0.40538	-0.59957	-0.50745	-0.91097
OFD1	-0.10517	-0.06553	-0.18789	-0.14741	-0.17276
PAFAH1B1	0.041181	0.121547	0.266263	0.266263	0.274921
PARD3	0.686803	1.04973	0.780416	0.743696	0.961876
PCLAF	0.114754	-0.23723	-0.08998	-0.01891	-0.4335
PCM1	-0.12553	-0.1043	-0.15724	-0.16016	-0.12126
PCNT	-0.43379	-0.27426	-0.25426	-0.1729	-0.38483
PDCD6IP	0.86816	0.587525	0.215782	0.16006	0.278976
PLK4	0.22689	-0.28688	0	-0.1655	-0.09644
PPP1R35	-0.50864	-0.4224	-0.38674	-0.14413	-0.36607
RANBP1	0.176984	-0.15786	-0.28367	-0.42151	-0.23398
RTTN	-1.43328	-0.55176	-0.30523	-0.09361	-0.38097
SAC3D1	-0.20056	0.004597	0.376148	0.201634	0.13471
SASS6	-0.19594	-0.276	-0.84294	-0.76842	-0.86795
SPICE1	0.110774	-0.01534	-0.35526	0.012431	-0.55069
SPOUT1	-0.62077	-0.61438	-0.60803	-0.73212	-0.75125
STIL	0.094201	-0.23682	-0.38376	-0.30148	-0.65136
TUBE1	-0.32193	0.141472	-0.14163	-0.19211	-0.20501
UXT	-0.16322	-0.17276	0.109037	-0.09812	-0.03149
VPS4B	-0.05727	-0.03203	0.053701	0.031333	0.032741
WDR62	-0.02975	-0.06012	0.176608	0.478802	0.094948

## Sheet: Figure S4
Fig S4(a)
Normalised FISH data - 1BR3
Area - Chr2
Median area (pixel^2) - PAR
Rep I	105
Rep II	84
Rep III	83
Rep IV	69
All area data normalised to median parental area for each replicate
Median - normalised
Rep I				Rep II				Rep III				Rep IV
PAR	KO1	KO2		PAR	KO1	KO2		PAR	KO1	KO2		PAR	KO1	KO2
1	0.780952	0.885714		1	1.07143	1.2381		1	1.10843	1.15663		1	1.26087	1.2029
Rep I				Rep II				Rep III				Rep IV
PAR	KO1	KO2		PAR	KO1	KO2		PAR	KO1	KO2		PAR	KO1	KO2
0.895238	0.752381	1.13333		1.2381	1.40476	1.27381		0.626506	1.43373	1.50602		0.811594	1.43478	1.05797
0.838095	0.380952	0.885714		0.821429	0.892857	1.30952		0.698795	1.01205	1.16867		0.42029	1.5942	1.5942
1.02857	0.685714	0.4		0.952381	1.03571	1.38095		0.819277	1.60241	1.03614		0.565217	2.3913	1.71014
0.914286	0.942857	0.866667		1.64286	0.666667	1.63095		1.15663	1.27711	1.37349		0.652174	1.05797	1.69565
0.838095	0.847619	1.42857		0.928571	1.59524	0.964286		0.903614	1.24096	1.37349		0.594203	0.623188	1.24638
1.06667	0.628571	0.647619		0.904762	1.41667	1.28571		0.662651	1.06024	1.59036		0.666667	1.55072	1
1.00952	0.809524	0.914286		0.928571	1.20238	0.892857		1.21687	0.614458	2.15663		0.724638	1.50725	1.85507
0.857143	0.4	1.25714		0.904762	1.10714	0.952381		1.57831	0.951807	1.59036		0.942029	0.782609	1.53623
1.31429	0.580952	0.761905		0.952381	1.14286	0.678571		1.26506	1.43373	1.3253		0.768116	1.47826	1.65217
1.26667	0.838095	1.02857		1.5	1.10714	1.88095		1.42169	1.54217	1.57831		0.652174	0.782609	1.56522
1.20952	1.14286	1.10476		1.07143	0.845238	1.40476		0.963855	1.48193	1.42169		0.869565	1.84058	1.56522
1.04762	0.457143	0.990476		0.785714	0.845238	1.78571		1.06024	0.927711	1.14458		0.73913	0.898551	1.42029
0.847619	0.514286	0.980952		0.904762	1.30952	1.47619		0.807229	1.25301	1.26506		0.855072	1.69565	1.7971
1.08571	0.847619	0.533333		0.738095	1.0119	1.30952		0.951807	1.33735	1.3494		1.11594	1.14493	1.30435
0.942857	0.447619	0.942857		0.809524	1.16667	1.28571		1.25301	1.08434	0.915663		0.942029	1.71014	0.565217
0.961905	0.742857	1.02857		0.928571	1.0119	0.988095		1.13253	1.24096	0.915663		0.681159	1.6087	0.449275
0.819048	0.819048	1.14286		1	1.27381	1.16667		1.39759	1.06024	1.66265		0.608696	1.50725	1.62319
0.961905	0.914286	0.971429		1.21429	0.928571	0.75		1.14458	0.939759	1.42169		0.768116	1.62319	1.78261
0.72381	0.695238	1.38095		0.857143	1.65476	1.80952		1.40964	0.975904	1.09639		0.507246	1.7971	1.37681
0.809524	0.904762	0.457143		1.0119	0.654762	0.940476		1.14458	0.915663	1.25301		0.811594	1.73913	1.4058
0.857143	0.8	1.02857		1.35714	1.13095	0.607143		0.831325	0.698795	1.6747		0.84058	1.76812	1.53623
1.12381	0.847619	1.39048		1.05952	0.845238	0.821429		0.819277	0.855422	1.62651		0.869565	1.23188	1.49275
0.809524	0.628571	1.27619		1.17857	1.2619	1.55952		1.06024	1.09639	1.22892		1.05797	0.797101	1.2029
0.752381	0.780952	1.26667		1.27381	0.904762	2.13095		0.783133	1.72289	1.08434		1.13043	1.42029	1.36232
0.495238	0.561905	1.5619		1.41667	0.809524	1.21429		0.771084	1.25301	1.13253		0.768116	1.65217	1.26087
0.92381	0.87619	1.17143		0.869048	1.13095	1.15476		0.903614	1.25301	1		0.565217	1.84058	1.33333
1.00952	1.2	1.09524		1.20238	0.833333	1.08333		0.963855	1.0241	1.13253		0.710145	0.666667	1.10145
0.819048	0.942857	0.533333		0.690476	0.714286	1.36905		0.746988	1.14458	1.40964		0.869565	1.50725	1.13043
0.971429	1.13333	0.838095		0.666667	0.940476	1.4881		1.28916	0.975904	0.795181		0.73913	1.55072	1.05797
0.990476	1.20952	1.1619		1.03571	0.880952	1.03571		1.18072	1.12048	1.36145		0.797101	1.52174	1.2029
0.838095	1.02857	0.847619		0.880952	0.904762	2.09524		0.951807	0.915663	1.09639		0.898551	1.43478	1.37681
1.02857	0.780952	1.22857		1.0119	1.10714	1.20238		1	1.22892	1.14458		0.811594	0.536232	1.2029
0.895238	0.380952	1.15238		0.904762	1.45238	0.619048		0.759036	1.45783	0.674699		0.768116	1.49275	1.07246
0.933333	0.552381	1.12381		0.97619	0.880952	1.07143		0.698795	1.79518	1.61446		0.884058	1.91304	1.73913
1.01905	0.952381	1.64762		0.916667	1.2381	1.16667		0.963855	1.28916	0.686747		0.985507	1.57971	1.11594
1.08571	0.628571	1.28571		0.761905	0.809524	0.952381		0.614458	1.49398	1.49398		0.884058	1.37681	0.768116
1.10476	0.87619	1.19048		0.964286	0.72619	1.2381		2.36145	1.15663	0.686747		0.826087	1.46377	0.550725
0.980952	0.695238	0.609524		0.797619	0.869048	0.690476		0.927711	1.20482	0.650602		0.855072	1.37681	1.04348
1.08571	0.790476	0.904762		0.678571	0.964286	0.964286		1.03614	1.28916	0.819277		0.797101	1.49275	1.82609
0.809524	0.971429	0.914286		0.892857	1.54762	0.714286		1.36145	1.10843	1.12048		0.623188	1.23188	1.57971
0.838095	0.904762	0.87619		0.845238	0.738095	0.988095		1.09639	1.08434	1.15663		0.913043	1.3913	0.695652
1.10476	0.819048	1.2		0.785714	0.714286	1.45238		1.06024	0.963855	1.66265		1.05797	1.47826	1.85507
1.0381	0.933333	0.590476		0.97619	1.04762	1.11905		0.855422	1.3253	1.38554		0.463768	1.17391	1.44928
1.05714	1.0381	0.952381		0.97619	0.738095	0.880952		1.40964	0.759036	1.36145		0.971014	1.52174	1.3913
1.00952	0.590476	0.990476		1.20238	1.22619	1.29762		0.614458	1.31325	0.939759		0.724638	0.869565	1.31884
1.00952	0.857143	0.685714		0.72619	1.32143	1.0119		1.06024	1.45783	1.20482		0.884058	1.56522	1.27536
0.971429	1.05714	0.580952		1.38095	0.988095	0.97619		2.26506	1.03614	2.01205		1.01449	1.11594	1.34783
0.847619	0.990476	0.866667		1.17857	0.738095	0.761905		0.903614	1.19277	1.68675		1.05797	1.73913	0.652174
0.980952	0.914286	0.971429		1.03571	1.03571	1.38095		0.819277	1.71084	1.04819		0.869565	1.3913	1.4058
0.828571	0.761905	1.07619		0.97619	1.55952	1.11905		1.18072	1.43373	1.33735		0.637681	1.24638	1.26087
1.4381	0.942857	1.12381		1	1.0119	1.2381		1.54217	1	1.27711		0.637681	0.565217	1.11594
1.40952	0.904762	0.847619		1.14286	0.761905	1.15476		1.13253	0.819277	1.68675		1.10145	1.76812	1.21739
0.895238	0.590476	1.07619		1.52381	0.869048	0.77381		0.831325	0.759036	1.43373		0.73913	1.62319	1.18841
0.933333	0.761905	0.733333		0.952381	1.55952	1.36905		1.15663	0.915663	1.10843		0.782609	1.72464	1.14493
1.39048	0.952381	0.847619		1.0119	1.7381	0.97619		1.22892	1.62651	1.24096		0.927536	1.30435	1.43478
0.742857	0.457143	0.980952		0.857143	1.28571	1.07143		1.07229	1.19277	1.04819		0.724638	1.42029	0.942029
1.21905	0.657143	0.961905		1.33333	0.630952	2.38095		0.771084	0.831325	1.25301		0.594203	1.66667	1.55072
1.42857	1.18095	1		1.14286	1.15476	0.928571		1.56627	1.40964	1.25301		0.536232	1.42029	1.44928
1.05714	1.14286	0.952381		0.678571	0.928571	1.05952		1.6747	1.07229	1.56627		0.724638	1.3913	1.66667
1.11429	0.914286	0.742857		0.857143	1.21429	1.89286		1.46988	1.08434	1.33735		0.710145	1.26087	1.94203
1.70476	0.571429	0.647619		0.940476	0.809524	1.10714		0.963855	1.36145	1.43373		0.608696	1.52174	1.50725
1.21905	1.07619	0.92381		0.833333	1.20238	0.809524		1.77108	1.36145	0.638554		0.623188	1.30435	0.565217
0.6	0.761905	0.914286		1.27381	1.15476	1.10714		0.86747	1.24096	0.746988		0.753623	1.63768	0.478261
1.22857	0.67619	0.942857		0.97619	0.988095	1.58333		0.807229	1.37349	1.14458		1.17391	1.49275	1.82609
1.29524	0.828571	0.514286		0.869048	1.05952	1.30952		1.43373	0.975904	1.60241		1.08696	1.33333	1.3913
0.514286	0.6	0.92381		0.821429	1.71429	1.14286		0.807229	1.27711	1.39759		0.42029	1.55072	1.50725
1.12381	0.438095	0.704762		0.702381	1.09524	1.16667		0.807229	0.951807	0.759036		0.797101	1.2029	1.68116
1.04762	0.8	0.942857		1.05952	1.53571	1.20238		0.650602	1.3012	1.6747		0.869565	1.43478	1.37681
1.19048	0.8	0.885714		1.02381	1.47619	0.619048		1.51807	0.783133	1.3494		0.782609	0.710145	0.652174
1.44762	0.885714	0.847619		1.05952	1.08333	1.11905		1.3494	0.686747	0.927711		0.753623	0.478261	0.637681
1.33333	0.619048	0.904762		0.928571	1.44048	1.11905		1.59036	0.975904	1.45783		0.608696	1.05797	1.30435
1.31429	0.409524	0.87619		1.25	1.22619	0.916667		1.24096	1.27711	1.46988		1	1.81159	1.34783
1.4381	0.571429	0.742857		1.15476	1.69048	1.11905		1.75904	1.6747	1.20482		0.608696	0.753623	1.91304
1.12381	0.990476	0.504762		0.77381	1.15476	0.75		1.49398	0.759036	1.14458		1.04348	2.04348	1.10145
1.22857	0.8	0.4		1.0119	1.67857	0.880952		0.951807	1.27711	0.771084		0.971014	1.26087	1.27536
1.2	0.971429	0.657143		0.97619	1.40476	1.0119		0.927711	1.3253	0.975904		1.23188	1.36232	1.89855
1.11429	1.05714	0.838095		1.17857	1.77381	1.38095		1.04819	1.60241	0.891566		1.14493	1.81159	1.33333
1.33333	1.06667	0.895238		1.54762	1.7619	1.35714		1.18072	1.08434	0.662651		0.623188	1.5942	1.43478
1.2381	0.857143	0.628571		1.38095	1.09524	0.833333		1.14458	1.55422	1.28916		0.623188	1.73913	1.24638
1.40952	0.895238	0.609524		1.40476	1.17857	1.03571		0.686747	1.27711	1.04819		0.84058	1.18841	1.85507
1.48571	0.828571	0.780952		1.58333	1.58333	0.761905		0.963855	1.59036	1.27711		0.536232	1.6087	1.08696
1.18095	0.790476	0.828571		1.69048	1.0119	1.27381		1.46988	1.60241	1.15663		0.637681	1.49275	1.56522
1.18095	0.980952	0.714286		0.892857	0.654762	1.14286		1.15663	1	1.21687		0.73913	1.34783	1.30435
1.07619	1.28571	0.838095		1.13095	1.2619	1.2619		0.975904	0.879518	0.975904		0.797101	2.07246	1.37681
0.952381	0.790476	1.07619		1.16667	1.21429	0.845238		0.710843	1.79518	0.927711		0.826087	1.36232	1.31884
0.92381	0.628571	1		1.25	0.821429	0.904762		0.771084	1.07229	1.33735		0.884058	1.44928	1.34783
0.580952	1.01905	0.952381		0.809524	1.5	0.928571		1.09639	1.12048	1.0241		0.797101	1.24638	1.4058
0.961905	1.22857	0.714286		1.16667	1.21429	1.19048		1.15663	0.626506	1.44578		0.73913	1.01449	1.31884
1.18095	0.914286	0.942857		0.97619	2.05952	0.964286		0.698795	1	1		0.956522	0.724638	1.02899
1.2381	0.72381	1.20952		1.02381	1.29762	1.07143		0.831325	1.86747	1.37349		1.13043	1.15942	1.57971
1.21905	0.933333	1.14286		0.952381	1.45238	1.71429		0.879518	1.26506	1.27711		0.855072	0.536232	1.23188
1.21905	0.933333	0.542857		0.714286	1.2381	1.22619		1.14458	1.62651	1.3012		0.710145	1.72464	1.91304
1.33333	0.771429	1.04762		0.940476	1.42857	1.28571		0.855422	1.24096	1.45783		0.884058	1.28986	1.71014
1.32381	0.780952	0.761905		1.05952	1.96429	1.25		0.746988	1.68675	1.3253		0.753623	1.6087	1.3913
0.761905	0.704762	0.980952		1.14286	0.845238	0.940476		0.879518	1.71084	1.24096		1	1.30435	0.463768
0.819048	0.657143	0.828571		0.928571	1.54762	1.28571		0.927711	1.36145	1.07229		0.768116	1.27536	0.666667
1.14286	0.990476	1.04762		0.952381	1.71429	1.63095		1.14458	1.3012	1.21687		0.971014	1.43478	1.55072
1.04762	0.942857	1.28571		1.21429	1.59524	0.988095		1.16867	1.79518	0.662651		1.26087	1.4058	2
1.1619	0.942857	0.942857		0.940476	1.5119	0.630952		1.40964	1.36145	1.49398		0.623188	1.50725	1.5942
1.18095	0.980952	1.09524		1.39286	0.690476	0.642857		0.879518	1.49398	1.3494		0.73913	1.43478	1.07246
1.42857	0.8	0.780952		1.71429	1.38095	1.67857		0.650602	0.783133	1.22892		0.666667	1.37681	0.463768
1.29524	1.10476	1.07619		1.11905	1.32143	1.38095		0.903614	1.21687	1.04819		0.826087	1.44928	0.985507
1.17143	0.561905	0.866667		1.54762	1.32143	1.42857		0.650602	1.10843	1.80723		1	1.53623	0.768116
0.92381	0.828571	1.08571		1.34524	1.07143	0.857143		1.42169	0.843373	1.19277		0.884058	0.521739	1.04348
0.92381	0.914286	0.819048		1.25	1.33333	0.928571		0.795181	1.20482	1.15663		0.449275	1.3913	0.855072
1.27619	1.54286	1.00952		0.797619	1.7381	1.07143		1.13253	0.987952	1.39759		0.869565	1.89855	1.15942
0.447619	0.619048	1.07619		0.714286	1.32143	1.38095		1.13253	1.04819	1.10843		0.768116	2.62319	1.01449
1.41905	0.904762	0.714286		1.17857	2.2381	1.5119		1	0.891566	1.28916		0.768116	0.695652	1.10145
1.17143	1.22857	1.26667		1.32143	1.52381	0.678571		1.19277	1.15663	1.15663		0.695652	1	0.826087
0.904762	0.942857	0.838095		1.33333	1.59524	1.35714		0.975904	1.3012	2.33735		0.652174	1.15942	0.855072
1.22857	0.87619	0.809524		1	0.964286	0.702381		0.698795	0.759036	0.951807		1.23188	1.28986	1.01449
1.06667	1.12381	0.828571		0.869048	1.70238	0.928571		0.855422	0.963855	1.24096		0.913043	1.44928	1.13043
1.09524	0.866667	0.742857		1.09524	1.41667	0.619048		0.951807	1.27711	1.15663		0.753623	1.78261	0.797101
0.657143	0.838095	0.942857		1.05952	1	1.29762		1.04819	1.50602	1.27711		0.565217	1.69565	1.10145
0.885714	0.438095	0.971429		0.97619	1.27381	1.52381		1.21687	1.13253	0.975904		0.550725	0.753623	0.666667
1.10476	0.733333	0.942857		1.25	0.880952	1.32143		0.783133	1.01205	1.38554		0.869565	0.73913	1.36232
1.35238	0.838095	0.92381		1.2381	1.54762	0.845238		0.915663	1.13253	1.04819		0.956522	1.36232	1.13043
0.857143	0.733333	0.838095		1.22619	1.5	1.07143		1.08434	1.08434	1.38554		1.13043	1.44928	0.782609
1.39048	0.866667	0.742857		0.702381	0.952381	0.869048		1.10843	1.01205	0.915663		1.05797	1.68116	0.855072
1.00952	0.838095	0.914286		0.821429	1.15476	1.29762		1.16867	0.927711	1.21687		1.4058	1.62319	1.34783
1.38095	0.72381	0.533333		1.45238	1.66667	1.20238		1.22892	0.710843	1.01205		1	1.82609	1.4058
0.942857	1.0381	0.885714		1.09524	1.5	1.35714		1	1.54217	1.24096		0.768116	2	1.47826
1.50476	0.933333	0.552381		1.53571	1.35714	1.25		1.01205	1.28916	1.01205		0.942029	1	0.971014
1.35238	1.20952	0.561905		0.952381	1.52381	1.07143		0.698795	1.06024	0.662651		1	1.65217	1.07246
1.21905	0.647619	0.904762		1.08333	1.47619	0.690476		1	1.31325	1.31325		1.13043	1.52174	1.55072
1.3619	0.92381	0.657143		1.28571	1.66667	1.20238		0.975904	1.78313	1.54217		1.27536	1.75362	1.82609
0.87619	0.733333	0.942857		1	1.04762	0.607143		1.21687	0.759036	1.27711		0.898551	1.34783	0.913043
1.04762	1.13333	0.561905		1.11905	2.08333	1.05952		0.915663	1.21687	1.24096		1.07246	1.5942	1.33333
1.1619	0.961905	0.742857		0.630952	0.916667	1.34524		1	1.56627	0.650602		1.52174	1.34783	1.24638
1.01905	0.466667	0.980952		0.678571	1.54762	1.19048		1.25301	1.07229	1.19277		0.985507	1.76812	1.50725
1.54286	1.11429	0.885714		1.19048	1.63095	1.2619		1.3494	0.975904	0.855422		1.04348	1.65217	1
1.28571	0.780952	0.657143		1	1.14286	1.33333		0.686747	1.12048	0.879518		0.884058	0.681159	1.28986
1.28571	0.428571	0.733333		0.988095	1.25	1.2381		1.01205	1.07229	1.07229		0.565217	0.681159	1.68116
1.42857	0.895238	0.714286		1.30952	1.40476	1.02381		1.07229	1.44578	0.975904		1.92754	0.507246	0.985507
1.0381	0.952381	0.895238		1.05952	0.607143	1.22619		0.614458	1.22892	1.08434		1.24638	0.898551	0.956522
1.58095	0.942857	0.809524		0.880952	1.17857	1.53571		0.783133	0.819277	1.61446		0.971014	1.07246	1.07246
1.08571	0.733333	0.952381		1.41667	1.39286	1.10714		1.16867	0.819277	1.27711		0.463768	1.63768	1
1.30476	0.380952	0.838095		0.809524	1.29762	1.2619		1.57831	1.24096	0.975904		1.46377	1.44928	1.10145
1.24762	1.07619	0.857143		0.75	1.46429	1.15476		1.25301	0.927711	1.57831		0.478261	1.30435	0.681159
1.05714	0.438095	1.01905		1.42857	1.36905	1.03571		0.963855	1.15663	0.855422		1.08696	0.884058	1.2029
0.914286	0.704762	1.06667		1.13095	1.54762	1.27381		0.662651	0.771084	1.24096		1.14493	1.2029	1.4058
0.980952	0.647619	0.647619		1.17857	1.29762	0.75		0.855422	1.62651	1.38554		1.4058	0.884058	1.21739
0.971429	0.761905	0.666667		1.21429	1.46429	1		0.783133	1.03614	0.783133		1.85507	0.884058	1.44928
0.809524	0.761905	0.638095		0.690476	1.5119	1.09524		1.08434	0.638554	0.903614		1.28986	0.985507	1.02899
1.07619	0.590476	0.952381		1.30952	1.28571	1.04762		1.25301	1.01205	0.951807		1.01449	1.34783	0.942029
0.942857	0.72381	0.914286		1.30952	0.928571	1.33333		0.975904	1.04819	1.60241		1.31884	0.942029	1.34783
0.542857	0.771429	0.828571		1.07143	1.13095	1.59524		1.39759	1.45783	1.36145		0.42029	1.08696	1.15942
0.72381	0.447619	0.933333		1.11905	1.0119	1.13095		1.01205	1.22892	1.08434		1	1.36232	1.11594
0.419048	0.533333	0.87619		1.0119	1.57143	2.11905		0.843373	0.759036	0.939759		1.43478	1.2029	1.13043
0.771429	0.485714	0.647619		1.27381	1.5	1.02381		0.819277	1.13253	1.42169		1.26087	0.971014	1.04348
0.885714	0.47619	0.980952		1.2619	1.54762	1.2381		1.42169	0.891566	1.45783		1.17391	1.37681	1.15942
0.857143	0.409524	0.819048		1.33333	1.34524	1.28571		0.963855	0.795181	1.03614		0.956522	0.681159	1.11594
0.761905	0.419048	0.942857		1.35714	1.39286	1		1.25301	1.06024	0.975904		1.17391	0.826087	1.24638
0.914286	0.428571	1.1619		0.619048	1.42857	1.32143		1.06024	1.15663	0.722892		0.971014	0.666667	1.07246
0.914286	0.514286	1.07619		1.59524	0.916667	1.54762		0.975904	1.20482	1.53012		0.855072	0.492754	1.13043
0.666667	0.419048	0.809524		1.09524	1.2619	1.53571		1.39759	1.07229	1.10843		0.84058	0.73913	0.782609
0.638095	0.67619	0.8		0.916667	1.19048	1.42857		1.36145	1.45783	0.975904		1.50725	1	0.985507
0.638095	0.571429	0.961905		0.642857	0.892857	1.10714		1.06024	0.86747	1.3253		1.24638	1	1.17391
0.742857	0.390476	1.04762		1.16667	1.38095	1.96429		0.975904	0.710843	1.26506		0.507246	1.10145	0.869565
0.809524	0.485714	1.05714		1.33333	0.940476	1.44048		0.951807	0.831325	0.927711		1.30435	1.34783	1.04348
0.971429	0.638095	0.67619		1.07143	1.21429	1.27381		1.27711	1.24096	1.21687		1.56522	0.811594	1.2029
1.02857	0.371429	0.828571		1.32143	1.55952	1.22619		1.14458	1.83133	1.03614		1.04348	0.666667	1.10145
0.980952	0.590476	0.733333		1.19048	1.59524	1.19048		1.07229	1.06024	1.10843		0.927536	0.550725	1.01449
1.22857	0.638095	0.514286		1.04762	1.92857	1.52381		1.04819	1.25301	1.14458		1.01449	1.28986	0.478261
1.1619	0.590476	0.457143		1.47619	1.55952	0.952381		1.20482	1.12048	0.987952		1.13043	1.05797	1.23188
1.09524	0.438095	0.695238		1.30952	1.60714	1.03571		1.43373	1.28916	1.08434		1.68116	1.33333	1.01449
0.933333	0.485714	0.819048		0.654762	1.2381	1.28571		1.18072	1.15663	1.12048		1.46377	0.985507	1.30435
0.87619	0.780952	0.92381		0.702381	1.57143	0.988095		0.987952	1.25301	1.3494		1.78261	1.31884	1.17391
1.05714	0.428571	0.809524		0.666667	1.30952	0.77381		1.12048	1.45783	1.12048		1.23188	0.637681	1.07246
0.647619	0.438095	0.828571		0.75	0.869048	0.857143		0.891566	1.62651	0.975904		1.57971	1.36232	0.956522
1.0381	0.457143	0.952381		0.666667	0.702381	1.29762		1.87952	1.27711	1.46988		1.26087	1.08696	1.33333
0.980952	0.371429	0.866667		1.02381	0.809524	0.761905		1.16867	1.27711	1.9759		1.17391	1.14493	1.04348
1.08571	0.380952	0.971429		1.07143	1.42857	1.03571		0.939759	0.771084	1.71084		0.985507	1.44928	1.10145
0.8	0.390476	0.942857		1.02381	1.11905	1.2381		1.20482	1.12048	0.975904		1.10145	1.11594	0.884058
1.00952	0.619048	0.942857		0.630952	0.690476	1.17857		1.49398	1.36145	1.07229		1.7971	1.15942	1.07246
1.07619	0.580952	0.847619		0.607143	0.666667	0.845238		0.903614	1.01205	1.79518		1.24638	0.927536	1.15942
1.20952		0.866667		1.08333	0.880952	0.797619		1.74699	1.25301	1.13253		0.985507	1.47826	1.37681
1.01905		1.17143		1.10714	1.61905	1.16667		0.638554	1.44578	0.86747		0.913043	0.956522	1.23188
1.21905		0.87619		1.28571	1.27381	0.964286		1	0.795181	1.50602		1.01449	1.81159	0.869565
0.980952		0.704762		0.714286	1.34524	0.619048		0.855422	1.20482	1.3253		0.449275	0.608696	1.55072
1.04762		0.92381		0.607143	1.59524	1.70238		0.987952	0.614458	0.783133		0.623188	1.10145	1.31884
0.885714		0.542857		0.678571	1.32143	1.33333		1.79518	0.903614	1.48193		1	0.478261	1.13043
1.12381		0.971429		1.2381	1.47619	1.65476		1.10843	1.16867	0.903614		1.07246	1.27536	0.681159
0.504762		1.20952		1.08333	0.988095	1.58333		1	0.951807	1.43373		0.434783	0.956522	1.2029
0.714286		1.22857		0.892857	1.03571	1.63095		1.21687	1.28916	1.08434		0.855072	1.02899	1.24638
0.733333		0.980952		0.97619	1.04762	1.44048		1.21687	1.75904	1.10843		1.10145	1.17391	1.08696
1.10476		1.12381		1.05952	1.09524	1.30952		1.3494	0.759036	1.48193		0.84058	0.449275	0.884058
0.904762		0.638095		0.869048	0.785714	1.08333		1.36145	0.686747	1.45783		0.942029	1.24638	0.855072
0.638095		0.857143		1.02381	1.19048	1.28571		1.14458	1.54217	1.45783		1.08696	1.11594	1.05797
0.847619		0.904762		1.02381	0.654762	1.83333		1.24096	1.26506	1.03614		0.652174	1.31884	1.15942
0.847619		0.752381		1.34524	1.15476	1.16667		1.16867	0.843373	1.14458		1.17391	1.08696	1.26087
0.990476		1.2		1.19048	1	1.57143		0.879518	0.915663	1.56627		1.27536	0.869565	1.24638
0.828571		0.914286		1.19048	0.916667	1.90476		1.48193	1.06024	0.987952		1.13043	1.28986	1.49275
0.980952		1.00952		0.988095	1.27381	1.05952		1.9759	0.987952	1.44578		1.24638	1.72464	1.08696
1.1619		0.8		0.809524	0.714286	1.09524		1.45783	1.80723	1.26506		1.46377	1.10145	0.826087
1		0.866667		0.952381	1.20238	0.785714		1.0241	1.33735	0.759036		0.724638	1.23188	0.898551
0.819048		0.742857		1.27381	0.72619	1.55952		0.891566	1.40964	1.15663		0.913043	0.927536	1.26087
0.847619		0.914286		0.869048	1.15476	1.25		1.3012	0.86747	1.46988		1.23188	1.3913	0.855072
0.914286		0.790476		0.845238	1.35714	2.69048		0.807229	1.50602	1.40964		0.942029	1.28986	1.04348
0.87619		0.8		0.607143	1.16667	1.4881		1.57831	1.57831	1.60241		1.02899	1.30435	0.695652
0.380952		0.990476		0.619048	1.34524	1.59524		0.987952	0.807229	1.09639		1.18841	0.768116	0.898551
0.52381		0.828571		0.845238	1.08333	1.86905		1.26506	0.879518	1.10843		2.14493	1.72464	1.08696
0.857143		0.866667		0.928571	1.5119	1.86905		0.819277	1.20482	1.40964		1.56522	0.855072	0.797101
0.866667		0.838095		0.809524	0.654762	1.10714		0.855422	0.975904	1.24096		1.02899	0.869565	1.44928
0.971429		0.857143		1.0119	1.14286	0.77381		1.13253	1.06024	1.43373		1.17391	0.884058	0.768116
0.971429		0.761905		0.821429	1.27381	1.13095		0.662651	2.08434	0.86747		1.05797	1.04348	1.36232
0.838095		0.466667		0.797619	1.07143	2.11905		0.783133	1.10843	1.26506		0.753623	1.05797	1.14493
1.06667		0.8		1.22619	0.714286	0.880952		0.819277	1.14458	0.86747		1.94203	1.08696	1.10145
0.914286		0.92381		0.654762	0.690476	1.7619		1.25301	1.28916	1.16867		1.10145	0.869565	1.24638
0.942857		0.952381		0.916667	0.821429	1.0119		0.638554	0.843373	1.45783		1.07246	1.47826	1.36232
0.904762		0.847619		0.869048	1.25	1.41667		0.927711	1.44578	0.987952		1.10145	1.43478	1.11594
0.990476		0.933333		0.928571	1.11905	1.11905		0.674699	0.879518	1.3253		1	1.55072	0.869565
0.771429		0.752381		1.33333	0.928571	0.738095		0.807229	1.20482	1.62651		1.33333	1.26087	0.782609
1.0381		0.933333		0.940476	1.2619	1.29762		0.951807	0.650602	1.22892		1	1.04348	1.3913
0.47619		1.0381		1.13095	1.32143	1.34524		0.927711	0.686747	1.28916		1	0.695652	1.10145
1.01905		1.0381		0.869048	1.32143	1.04762		1.39759	1.3012	0.86747		0.84058	0.913043	1.13043
0.761905		0.704762		0.928571	0.690476	1.63095		0.771084	1.19277	1.84337		1.23188	1.14493	1.31884
0.771429		0.866667		1.2619	0.821429	1.44048		0.879518	1.09639	1.81928		1.02899	1.02899	1.43478
0.904762		0.685714		1.32143	1.47619	1.19048		1.13253	1.42169	0.73494		1.30435	1.31884	1.28986
0.790476		0.847619		1.35714	1.36905	1.65476		1.01205	1.01205	0.879518		1.08696	0.884058	1
0.914286		0.371429		1.59524	0.785714	1.90476		1.31325	1.44578	0.86747		1.21739	1.01449	1.08696
0.828571		0.6		0.75	1.08333	2.35714		1.03614	1.10843	0.722892		1.26087	0.884058	1.17391
0.8				1.60714	0.738095	0.869048		1.21687	1.93976	1.20482		1.73913	1.14493	0.898551
1.00952				0.857143	0.738095	1.94048		0.987952	1.16867	1.36145		0.942029	0.869565	1.24638
0.885714				0.738095	1.20238	0.833333		0.903614	0.939759	1.63855		1.2029	0.985507	1.07246
0.990476				0.642857	0.904762	1.52381		1.12048	1	1		0.985507	1.27536	1.01449
1.13333				0.607143	1.41667	1.44048		0.710843	1.26506	0.891566		0.927536	1.23188	1.05797
0.657143				0.892857	0.904762	1.84524		0.987952	1.22892	1.07229		1.01449	1.42029	1.2029
0.904762				1.13095	1.17857	1.14286		0.987952	1.28916	0.975904		0.782609	1.01449	1.24638
0.942857				0.785714	1.05952	1.40476		1.0241	1.42169	1.3494		0.898551	1.02899	1.10145
0.847619				0.678571	1.5	0.988095		1.14458	1.09639	1.12048		1.04348	1.44928	1.21739
0.809524				0.892857	0.761905	0.97619		1.07229	1.15663	0.903614		1.02899	1.07246	1.2029
0.409524				0.690476	1.35714	1.52381		1.09639	0.879518	1.61446		1.04348	1.11594	0.869565
0.809524				0.940476	0.964286	1.53571		1.07229	0.783133	0.951807		1.47826	1.3913	1.07246
0.838095				0.738095	0.892857	1.33333		0.626506	1.22892	0.855422		1.24638	1.69565	1.31884
0.952381				0.619048	1.29762	0.809524		0.807229	1.16867	1.06024		1.23188	0.927536	1.05797
0.857143				1.91667	0.833333	0.97619		1.39759	1.24096	1.3253		1.33333	0.84058	0.623188
0.590476				0.690476	1.11905	0.607143		0.698795	1.3012	1.12048		1.10145	1.33333	1.07246
1.09524				0.904762	1.35714	1.41667		0.915663	1.33735	1.33735		1	1.02899	1.92754
0.847619				0.916667	1.41667	0.869048		0.759036	0.987952	0.807229		1.31884	1.01449	1.13043
0.752381				1.63095	1.28571	1.34524		0.891566	0.951807	1.43373		0.884058	0.913043	1.26087
1.09524				0.607143	1.13095	0.714286		1.16867	1.78313	1.16867		0.550725	1.13043	1.24638
1.04762				1.7619	1.35714	1.10714		0.855422	0.686747	1.08434		1.7971	1.52174	1.30435
0.561905				1.13095	1.04762	0.785714		0.783133	1.08434	0.891566		1.05797	1.14493	0.463768
0.609524				0.702381	0.821429	2.04762		0.987952	1.19277	0.626506		0.884058	0.971014	0.913043
1.01905				1.11905	1.5119	1.52381		1.63855	1.40964	0.963855		1.07246	1.01449	0.695652
1.21905				1.55952	1.19048	0.916667		1.14458	1.26506	1.31325		1.11594	1.44928	1.34783
1.09524				1.82143	0.809524	1.40476		1.0241	1.20482	1.3494		1.15942	1.2029	1.2029
0.904762				0.869048	0.690476	1.0119		1.77108	1.40964	1.3494		0.753623	1.05797	0.942029
0.72381				1.44048	1.71429	0.821429		0.951807	0.891566	1.14458		0.623188	1.26087	1.27536
0.828571				1.84524	1.04762	1.07143		1.3494	1.27711	0.879518		1.36232	1.10145	0.710145
0.809524				0.964286	1.38095	1.09524		1.0241	1.0241	1.07229		1.2029	1.18841	0.913043
0.714286				1.78571	0.607143	1.29762		0.831325	1.04819	0.939759		1.18841	1.05797	1.27536
0.733333				1.77381	0.678571	1.2381		0.831325	1.22892	1.16867		1.17391	1.3913	0.826087
0.704762				1.89286	1.78571	1.27381		1.48193	0.722892	1.27711		0.724638	1.10145	1.57971
1.00952				0.869048	1.35714	1.11905		0.903614	1.12048	1.3253		0.637681	1.36232	0.782609
0.72381				0.642857	2.16667	1.57143		1.28916	1.19277	1.22892		0.855072	1.05797	1.11594
0.628571				1.13095	1.14286	1.22619		1.15663	1.25301	1.19277		0.666667	1.21739	1
0.885714				1.21429	0.738095	0.809524		1.3012	0.963855	1.26506		0.898551	1.27536	1.52174
0.990476				1.15476	1.21429	1.53571		0.963855	1.3494	1.40964		0.608696	1.11594	1.13043
0.780952				1.7619	0.607143	0.785714		0.783133	0.698795	0.674699		0.521739	1.28986	1.04348
0.971429				1.59524	1.19048	0.892857		1.03614	1.16867	0.819277		0.884058	1.11594	0.652174
1.35238				0.833333	0.714286	1.46429		0.698795	1.26506	0.831325		1.15942	0.913043	1.36232
0.990476				2.17857	1.5119	1.19048		1	1.13253	1.49398		0.898551	1.28986	0.681159
0.828571				1.08333	1.27381	1.57143		0.698795	1.03614	1.50602		0.898551	1.37681	1
0.552381				0.702381	0.678571	1.42857		1.21687	0.879518	1.27711		0.869565	1.01449	1.17391
0.47619				1.67857	1.34524	0.630952		1.04819	1.0241	1.36145		0.782609	1.27536	1.21739
1.02857				0.904762	1.17857	0.845238		0.86747	1.18072	1.74699		0.782609	1.72464	1
1.30476				1.03571	1.2381	1.28571		0.975904	1.25301	1.38554		1.13043	1.28986	1.34783
1.0381				1.20238	0.678571	1.07143		1.07229	1.60241	0.783133		1.05797	1.23188	1.11594
0.904762				1.27381	0.797619	1.41667		0.975904	1.48193	1.74699		1.17391	1.26087	0.855072
1.02857				0.666667	0.892857	1.96429		1.27711	1.24096	1.24096		0.898551	1.2029	1.50725
1.13333				0.619048	0.702381	1.52381		0.975904	1.15663	1.26506		1.02899	0.608696	1.72464
0.942857				0.964286	0.642857	1.67857		1.0241	1.0241	0.951807		0.942029	1.05797	1.2029
0.847619				1.52381	0.785714	1.65476		0.722892	1.09639	1.0241		1.33333	1.66667	1.27536
0.533333				1.66667	0.654762	1.2619		0.771084	1.39759	1.22892		0.855072	1.10145	1.23188
1.33333				1.08333	0.797619	1.42857		1.14458	0.819277	1.07229		0.826087	1.21739	1.21739
1.44762				1.19048	0.702381	1.80952		0.819277	1.03614	1.01205		0.898551	1.08696	1.08696
1.25714				1.30952	1.08333	1.25		1.01205	1.20482	1.39759		1.37681	0.797101	1.01449
0.552381				1.30952	1.17857	2.30952		1.6506	2	1.22892		1.21739	1.18841	1.49275
1				1.38095	1.64286	0.702381		0.759036	0.903614	1.56627		0.652174	1.47826	1.28986
0.895238				1.22619	0.833333	1.45238		1.03614	1.21687	1.57831		0.971014	1.10145	1.14493
1.25714				1.63095	1.10714	1.02381		0.951807	1.18072	0.855422		0.869565	1.01449	1.69565
1.08571				0.964286	0.642857	1.02381		1.48193	0.86747	1.25301		0.710145	1.7971	1.44928
1.33333				1.46429	0.738095	1		0.963855	0.783133	1.18072		1.4058	1.52174	1.14493
1.21905				1.42857	0.880952	1.25		1.12048	0.86747	1.04819		0.942029	0.521739	1.31884
0.933333				0.928571	0.821429	1.10714		1.3012	0.722892	1.55422		0.898551	1.47826	2.2029
1.28571				0.952381	1.11905	1.39286		1.26506	1.07229	0.879518		0.884058	1.56522	1.37681
1.44762				1.44048	1.09524	1.40476		0.963855	1.39759	1.74699		0.869565	0.608696	1.47826
1.28571				0.940476	0.916667	1.7619		1.12048	1.12048	1.62651		0.985507	0.898551	1
1.46667				0.892857	0.869048	1.08333		1.46988	1.37349	0.879518		1.11594	1.17391	1.55072
1.09524				1.5119	0.845238	1.29762		1.08434	1.3494	1.13253		0.913043	1.52174	1.04348
1.06667				1.59524	1.08333	1.38095		1.10843	1.0241	1.3253		0.826087	1.13043	0.797101
1.39048				1.45238	0.833333	0.809524		1.10843	1.12048	0.638554		0.884058	1.44928	0.884058
0.742857				1.08333	1.46429	0.797619		1.27711	0.710843	1.12048		1.24638	1.02899	0.942029
0.561905				1.04762	1.13095	0.928571		1.06024	0.927711	1.27711		0.768116	1.05797	1.28986
0.67619				1.03571	0.869048	0.892857		1.18072	0.963855	1.44578		0.985507	1.04348	0.913043
1.11429				0.940476	0.797619	1.20238		1.27711	0.710843	1.33735		0.855072	1.31884	0.782609
1				1.15476	0.809524	1.05952		1.36145	1.0241	1.79518		0.782609	1.52174	1.23188
1.05714				1	0.869048	1.0119		0.626506	2.12048	1.49398		0.855072	1.52174	1.10145
0.87619				1.46429	0.714286	0.892857		0.939759	1.0241	1.6988		1.05797	1.43478	1.50725
0.92381				0.940476	0.904762	1.27381		0.891566	1.04819	1.09639		0.826087	1.82609	1.49275
1.28571				1.05952	1.20238	1.02381		0.939759	1.27711	0.686747		1.15942	1.18841	1.66667
0.466667				1.13095	1.04762	1.15476		0.891566	0.951807	0.614458		1.04348	1.05797	1.68116
1.37143				1.13095	0.809524	0.785714		0.686747	0.843373	0.638554		1.31884	1.17391	1.27536
1.45714				1.17857	1.27381	0.880952		1.09639	1.59036	0.915663		0.855072	1.27536	1.33333
1.33333				1.35714	0.738095	1.11905		0.939759	1.20482	0.831325		0.869565	0.898551	1.49275
1.14286				1.72619	1.08333	0.940476		1.24096	0.759036	0.903614		1.11594	1.46377	1.02899
0.914286				1.28571	1.21429	0.678571		0.614458	1.22892	1.03614		0.84058	1.69565	0.84058
0.47619				1.04762	1.09524	1.09524		1.10843	1.14458	1.25301		1.01449	0.536232	1.13043
0.419048				1.52381	0.928571	1.60714		0.843373	1.62651	1.3494		1.04348	1.34783	1.28986
1.09524				1.14286	0.666667	1.09524		0.831325	0.795181	0.86747		1.08696	0.710145	0.971014
1.00952				1.25	1.09524	0.761905		1.13253	1.68675	1.27711		0.84058	1.88406	1.13043
1.5619				1.13095	1.35714	1.65476		0.975904	1.38554	1.13253		0.956522	1.46377	0.623188
1.11429				1.35714	1.2381	0.678571		0.843373	1.22892	0.903614		0.855072	0.463768	1.43478
1.41905				2.13095	0.72619	1.86905		0.819277	1.26506	0.819277		0.463768	0.985507	1.07246
1.00952				0.72619	1.36905	0.952381		0.662651	1.22892	1.15663		0.797101	1.21739	1.37681
1				1.16667	1.05952	0.988095		1.31325	1.03614	0.819277		1	0.971014	1.30435
1.14286				0.809524	1.22619	1.69048		1.43373	1.03614	1.25301		0.434783	1.04348	1.2029
0.809524				1.60714	0.988095	1.35714		0.915663	0.686747	1.19277		1.24638	1.17391	0.985507
1.12381				1.30952	1.32143	0.678571		0.903614	1.04819	1		0.811594	1.13043	1.33333
0.866667				0.880952	1.34524	1.30952		1.16867	1.31325	0.746988		1.14493	0.666667	0.797101
1.19048				1.19048	1.2381	1.40476		0.963855	0.951807	0.843373		1.08696	1.31884	1.2029
1.29524				1.5	1.13095	0.809524		0.710843	1.37349	1.37349		0.724638	1.33333	1.46377
1.59048				0.785714	1.14286	1.19048		0.879518	1.3253	1.01205		1.15942	1.4058	1.27536
1.29524				0.988095	1.34524	1.07143		1.10843	1.44578	0.939759		0.884058	0.84058	0.869565
1.42857				1.27381	0.964286	1.47619		1.07229	0.963855	1.01205		1.50725	0.797101	1.08696
1.10476				1.0119	0.785714	0.880952		1.0241	1.13253	1.12048		0.927536	1.2029	1.26087
1.06667				1.30952	0.654762	1.10714		0.746988	0.783133	1.3494		1.02899	1.17391	1.27536
1.18095				1.16667	0.72619	1.22619		1.61446	1.33735	0.987952		0.855072	1.15942	1.6087
1.2381				1.30952	0.821429	1.0119		0.915663	2.08434	1.04819		0.84058	2.02899	1.55072
0.771429				0.904762	0.845238	1.10714		1.13253	1.28916	1.3494		1.18841	0.942029	0.782609
0.380952				1.67857	0.857143	1		1.15663	1.28916	1.16867		0.478261	1.55072	1.3913
1.02857				1.16667	0.666667	1.47619		0.843373	1.20482	1.09639		0.84058	1.4058	1.05797
0.828571				0.928571	1.07143	1.58333		0.855422	1.07229	1.07229		1.55072	1.02899	1.17391
1.17143				0.928571	0.809524	1.44048		0.807229	0.698795	0.759036		1.17391	0.724638	1.01449
1.2				0.714286	0.988095	1.19048		0.951807	0.638554	1.3494		0.695652	1.63768	1.4058
1.26667				0.928571	0.785714	1.08333		1.26506	0.722892	1.25301		1.07246	0.855072	1.08696
2.10476				0.940476	0.904762	1.14286		0.795181	1.27711	1.86747		1.3913	1.43478	1
				0.654762	0.738095	1.20238		0.807229	1.73494	1.21687		1.11594	1.08696	0.84058
				0.630952	0.833333	1.32143		0.963855	1.18072	0.795181		0.84058	0.956522	1.28986
				1.42857	1.02381	1.05952		0.626506	1.57831	1.48193		1.10145	1.36232	1.50725
				1.15476	1.19048	0.690476		0.783133	1.13253	1.50602		0.985507	1.34783	1.26087
				0.821429	1.02381	1.17857		0.891566	0.73494	0.831325		0.710145	1.18841	1.10145
				0.928571	0.785714	0.940476		0.86747	1.08434	0.915663		0.913043	0.956522	1.82609
				0.738095	0.904762	1.41667		0.855422	0.795181	0.879518		1.27536	1.4058	0.797101
				0.97619	0.797619	0.797619		0.638554	0.795181	0.674699		0.942029	0.753623	1.33333
				0.880952	1.07143	1.21429		0.73494	1.09639	0.807229		1.21739	1.81159	1.17391
				1.29762	1.14286	1.35714		0.626506	0.951807	1.44578		1.31884	1.56522	2.23188
				0.845238	0.797619	1.58333		0.819277	1.01205	1.43373		1.07246	1.17391	1.05797
				0.845238	0.797619	1.32143		0.903614	1.27711	0.722892		0.623188	1.21739	1.5942
				0.833333	0.916667	0.833333		0.759036	1.04819	1.08434		1.05797	1.43478	1.42029
				1.27381	1.05952	0.97619		0.831325	0.975904	1.6506		1.2029	1.5942	0.898551
				0.75	1.03571	1.32143		0.831325	0.795181	1.16867		1.36232	1.2029	1.27536
				0.761905	0.714286	0.642857		1.68675	1.12048	1.06024		0.942029	1.33333	1.24638
				0.880952	0.916667	1.60714		0.686747	1.33735	0.951807		0.768116	0.449275	1.05797
				1.07143	0.738095	1.4881		0.819277	1.12048	1.12048		1.04348	1.3913	1.49275
				1.10714	1.29762	1.60714		0.746988	1.09639	0.987952		1.73913	1.28986	1.82609
				0.75	1.09524	1.32143		0.855422	1.01205	1.25301		0.884058	1	0.73913
				0.916667	0.630952	1.30952		1.33735	0.86747	1.18072		2.05797	1.52174	1.36232
				1.11905	0.964286	1.30952		0.86747	0.614458	0.963855		1.14493	0.913043	1.28986
				0.928571	1.28571	1.84524		0.73494	0.783133	1.08434		0.84058	1.43478	1.62319
				1.03571	0.892857	0.678571		0.879518	0.879518	1.3012		1.46377	1.7971	1.44928
				0.845238	0.714286	1.57143		0.759036	1.71084	1.14458		1.13043	0.927536	1.11594
				0.607143	0.642857	1.09524		0.759036	1.09639	1.96386		0.73913	0.971014	1
				0.738095	1.89286	1.17857		0.807229	1.08434	1.36145		1.04348	1.63768	1.24638
				1.40476	1.35714	1.67857		0.86747	1.20482	0.759036		1.18841	1.07246	0.956522
				0.916667	1.5119	1.64286		1.08434	0.843373	1		1.02899	0.73913	1.10145
				1.41667	1.0119	1.63095		1.03614	0.951807	1.03614		1.55072	1.2029	1.81159
				0.75	1.03571	1.19048		0.843373	1.25301	0.807229		1.71014	1.65217	0.637681
				0.809524	0.607143	1.20238		1.06024	1.03614	1.21687		1.37681	1.08696	0.463768
				2.41667	1.25	1.35714		1.45783	0.903614	1.22892		1.02899	1.26087	1.13043
				1.82143	0.916667	1.44048		1.19277	0.939759	1.22892		0.855072	1.4058	1.24638
				1.34524	0.761905	0.630952		1.16867	1.01205	1.36145		1.24638	1.02899	1.50725
				0.952381	1.03571	0.630952		0.807229	1.10843	1		1.37681	0.507246	1.6087
				0.666667	0.904762	1.69048		0.819277	0.86747	0.650602		1.23188	0.985507	1.15942
				1.19048	0.845238	0.845238		0.783133	0.73494	1.43373		1.28986	1.43478	1.01449
				1.16667	1.09524	1.78571		0.819277	0.807229	0.746988		0.797101	0.666667	1.23188
				1.21429	1.19048	1.30952		0.879518	0.807229	2.09639		0.536232	0.898551	1.50725
				0.988095	0.892857	1.0119		0.795181	1.19277	1.49398		0.985507	1.43478	1.02899
				0.666667	1.35714	1.0119		0.614458	1.21687	1.08434		0.565217	1.15942	1.23188
				0.785714	0.77381	1.17857		0.783133	1.18072	1.33735		1.49275	0.623188	0.536232
				0.928571	1.42857	0.797619		0.951807	1.16867	1.07229		0.971014	1.47826	1.43478
				0.738095	1.40476	1.36905		0.86747	1.10843	1.22892		1.24638	0.73913	1.01449
				1.17857	0.940476	0.904762		1	1.53012	1.79518		1.17391	1.36232	1.11594
				1.15476	1.88095	1.07143		0.698795	0.975904	0.915663		1.07246	0.536232	1.23188
				0.666667	0.761905	1.0119		1.19277	1.48193	0.903614		1.11594	1.24638	1.10145
				0.869048	0.642857	1.5		0.650602	1.3253	1.63855		1.85507	0.942029	1.14493
				1.4881	0.619048	1.07143		1.13253	0.662651	1.16867		0.884058	1.28986	1.23188
				1.55952	0.761905	1.21429		0.614458	0.855422	1.50602		1.15942	0.666667	1.05797
				0.797619	1.19048	1.40476		0.843373	1.01205	1.21687		1.44928	1.3913	1.21739
				0.916667	1.27381	1.04762		0.710843	1.10843	1.27711		1.08696	1.14493	1.30435
				0.880952	1.04762	1.08333		0.843373	0.86747	1.21687		1.07246	1.28986	0.521739
				0.964286	1.22619	1.2619		0.674699	1.85542	1.28916		1.05797	1.34783	1.14493
				1.40476	0.857143	1.53571		0.903614	1.16867	1.72289		0.956522	1.49275	1.18841
				1.69048	0.761905	1.69048		0.614458	1.6747	1.24096		1.14493	0.855072	1.14493
				1.30952	0.797619	1.38095		0.759036	1.08434	1.3253		0.811594	0.985507	1.10145
				0.857143	1.40476	1.2381		0.891566	1.0241	1.13253		0.637681	1.04348	0.608696
				1.55952	1.77381	1.84524		0.915663	1.16867	1.04819		0.84058	1.30435	0.782609
				1.0119	1.08333	1.14286		1.19277	1.12048	0.759036		1.17391	1.46377	1.15942
				0.892857	1.02381	1.09524		0.939759	1.22892	1.12048		1.02899	0.57971	1.08696
				1.82143	0.607143	1.54762		0.987952	1.56627	0.975904		1.71014	1.34783	1
				1.52381	0.964286	0.809524		1.14458	0.86747	1.08434		1.11594	0.913043	1.17391
				0.988095	0.607143	1.33333		1.07229	1.15663	1.03614		1.04348	1.14493	0.826087
				1.47619	0.809524	1.09524		1.19277	0.698795	1.04819		0.942029	1.42029	1.23188
				1.46429	1.13095	1.77381		1.20482	0.891566	0.662651		1.86957	1.6087	0.42029
				1.46429	1.30952	1.63095		0.674699	0.662651	1.10843		0.826087	1.05797	0.652174
				0.892857	0.666667	1.42857		0.638554	1.25301	1.12048		0.753623	1.18841	1.07246
				0.738095	0.821429	1.2381		0.963855	1.15663	0.927711		1.07246	1.5942	1.08696
				0.785714	1.10714	1.13095		0.891566	1.10843	1.92771		1.52174	0.565217	1.37681
				1.39286	1.58333	1		0.783133	1.50602	1.15663		1.05797	1.50725	1.2029
				1.38095	0.916667	1.04762		0.674699	0.662651	1.15663		1.76812	1.53623	1.17391
				1.2619	1.0119	1.02381		0.783133	1.39759	1		1.43478	1.27536	0.927536
				1.30952	1.78571	1.14286		0.831325	0.831325	1.57831		1.08696	0.608696	1.46377
				0.630952	0.821429	1.41667		1.43373	0.987952	1.83133		0.782609	0.782609	0.927536
				0.988095	0.72619	1.45238		1.0241	1.24096	1.08434		0.753623	1.31884	1.13043
				1.39286	0.72619	1.09524		0.73494	0.891566	1.44578		0.666667	1.34783	1.24638
				1.0119	1.07143	1.95238		0.746988	1.26506	1.39759		1.08696	1.13043	1.6087
				1.27381	0.988095	0.690476		0.975904	1.18072	1.16867		0.927536	0.985507	1.3913
				1.2619	1.67857	1.45238		0.746988	1.01205	0.951807		1.11594	1.42029	0.942029
				0.714286	0.833333	0.928571		0.614458	1.61446	1.45783		1.68116	1.55072	1.2029
				1.77381	1.85714	1.42857		1.08434	0.638554	1.12048		1.18841	1.34783	1.2029
				0.607143	0.869048	1.41667		0.831325	0.650602	1.03614		1.17391	1.44928	1.43478
				1.22619	0.97619	1.14286		0.795181	0.843373	0.626506		1.26087	1.24638	1.07246
				1.2619	0.857143	0.845238		0.86747	1.38554	1.95181		0.710145	1.37681	1.21739
				1.40476	0.988095	1.03571		1.01205	1.40964	1.80723		1.23188	1.15942	1.10145
				1.46429	1.82143	1.09524		1.03614	0.927711	1.10843		1.56522	0.956522	1.85507
				0.880952	1.13095	1.94048		0.915663	0.879518	0.686747		1.17391	1.88406	0.550725
				0.940476	0.678571	1.11905		0.795181	1.44578	0.831325		1.27536	1.11594	1.3913
				1.09524	1.7619	1.27381		1.01205	1.3012	0.722892		0.913043	0.637681	1.86957
				1.02381	0.761905	1.41667		1.03614	1.21687	1.31325		0.971014	1.07246	1.10145
				0.916667	1.11905	1.13095		0.722892	0.951807	1.83133		1.44928	1.10145	0.985507
				1.39286	0.964286	0.702381		1.16867	1.13253	0.819277		1.2029	1.42029	1.28986
				1.27381	0.880952	1.25		1.04819	1.12048	1.3253		0.768116	0.811594	1.4058
				1.25	1.25	1.47619		0.819277	1.04819	0.903614		0.42029	1.18841	1.14493
				1.02381	0.952381	1.02381		0.722892	0.819277	0.915663		0.913043	1.15942	1.14493
				0.857143	0.785714	1.70238		1.04819	0.939759	1.56627		1.55072	1.13043	0.811594
				1.59524	0.714286	1.40476		1.0241	1.21687	0.759036		1.42029	0.942029	1.05797
				1.15476	1.34524	0.809524		0.626506	0.674699	0.975904		0.942029	1.34783	1.31884
				1.09524	0.797619	0.738095		1.0241	0.927711	1.03614		1.07246	1.27536	1.31884
				0.654762	1.10714	0.904762		0.86747	0.674699	1.21687		1.21739	1.07246	1.4058
				1.52381	1.5119	1.07143		1.51807	0.987952	1.20482		1.04348	0.942029	1.37681
				1.70238	0.916667	0.607143		0.843373	0.891566	1.74699		1.10145	0.594203	1.15942
				1.2619	1.0119	0.869048		0.86747	0.879518	1.10843		0.666667	1.18841	1.07246
				1.92857	0.892857	0.690476		1.14458	0.855422	1.6506		1	1.34783	1.76812
				1.2381	0.892857	0.940476		0.783133	1.0241	1.04819		0.913043	0.869565	1.13043
				1.20238	1.32143	1.05952		1.59036	1.26506	1.06024		1.18841	0.956522	1.71014
				1.11905	1.0119	1.64286		1.16867	0.698795	1.04819		1.30435	1.21739	1.34783
				1.03571	1.15476	1.2381		1.10843	0.783133	1.48193		0.913043	1.10145	1.66667
				1.32143	0.714286	1.32143		1.20482	1.14458	2.06024		1.04348	1.18841	1.11594
				1.41667	1.32143	1.97619		0.855422	0.86747	1.24096		1.63768	1.27536	1.7971
				1.08333	0.845238	1.47619		0.771084	1	1.28916		0.84058	1.23188	1.57971
				1.16667	0.738095	1.11905		0.614458	1.16867	1.6747		1.24638	1.13043	1.57971
				1.11905	0.809524	0.952381		0.807229	1.3494	0.903614		1.23188	1.2029	1.62319
				0.75	1.41667	1.60714		1.57831	1.39759	1.3253		1.02899	1.26087	1.21739
				0.845238	1.2619	1.13095		0.987952	1.3253	1.68675		1	1.37681	2.04348
				1.67857	1.03571	1.17857		1.07229	1.28916	1.80723		1.18841	1.65217	1.65217
				1.22619	1.05952	1.21429		0.819277	0.927711	1.53012		0.753623	1.21739	1.27536
				1.25	0.916667	1.0119		0.963855	0.638554	1.37349		0.869565	1.3913	1.46377
				1.28571	1.16667	1.0119		1.09639	0.855422	0.710843		0.855072	1.68116	1.43478
				1.2619	1.2381	0.642857		0.927711	1.22892	1.26506		1.37681	1.28986	1.42029
				0.642857	0.738095	1.03571		0.939759	0.795181	1.08434		0.42029	1.24638	1.23188
				0.892857	1.2381	0.964286		1.18072	1.44578	1.33735		1.42029	1.17391	1.18841
				0.952381	1.29762	0.916667		0.783133	0.939759	1.06024		0.927536	0.478261	1.26087
				1.0119	1.25	1.46429		1.13253	1.08434	1.27711		0.942029	1.31884	1.42029
				0.869048	0.702381	1.32143		0.891566	1.27711	1.0241		1.37681	1.5942	1.37681
				1.25	1.21429	1.2619		1.16867	1.24096	0.915663		0.666667	1.18841	1.04348
				1.39286	1.02381	1.82143		1.39759	1.3494	0.963855		1.23188	1.23188	2
				0.952381	0.904762	1.30952		0.73494	1.13253	1.48193		1.46377	1.66667	1.69565
				1.29762	0.916667	1.28571		1.12048	1.24096	1.14458		1.36232	0.898551	1.18841
				1.11905	0.785714	1.52381		1.13253	1.09639	0.638554		0.971014	1.08696	0.971014
				0.761905	1.14286	1.03571		1.80723	1.39759	0.710843		1.47826	1.4058	1.69565
				0.77381	1.14286	1.34524		1.13253	1.27711	2.3253		1.28986	1.07246	1.11594
				1.30952	1.17857	1.15476		0.975904	0.987952	1.06024		0.971014	0.521739	1.15942
				0.797619	1.22619	1.15476		0.975904	0.939759	0.674699		1.42029	1.44928	1.89855
				0.940476	0.761905	1		1.22892	1.24096	1.15663		1.31884	1.15942	0.449275
				0.821429	0.892857	0.904762		0.759036	1.31325	1.60241		1.15942	1.2029	1.18841
				0.821429	1.96429	0.940476		0.650602	1.36145	1.28916		1.08696	1.26087	1.31884
				0.678571	1.13095	1.38095		1.61446	1.09639	1.57831		0.695652	1.43478	1.42029
				1.36905	1.11905	0.845238		1.56627	0.759036	0.662651		0.681159	1.24638	1.05797
				1.20238	1.09524	0.928571		1.45783	1.12048	1.66265		0.73913	1.3913	1.36232
				1.09524	1.29762	1.11905		1.27711	1.43373	1.39759		0.536232	0.913043	1.28986
				1.05952	1.07143	1.10714		1.3253	0.819277	0.903614		1.5942	1.26087	0.507246
				0.642857	0.666667	0.904762		1	1.12048	1.51807		0.826087	1.11594	1.36232
				0.619048	1.53571	0.642857		1.36145	1.38554	1.10843		0.768116	0.84058	0.463768
				1.33333	0.964286	0.809524		1.24096	0.891566	1.15663		1.15942	0.666667	1.44928
				0.797619	1.20238	1.58333		0.638554	0.843373	0.746988		1.13043	1.24638	1.78261
				0.714286	0.952381	0.702381		0.843373	0.855422	1.36145		0.782609	1.21739	1.95652
				1.15476	1.09524	1.54762		0.674699	0.807229	1.36145		0.855072	1.13043	1.6087
				0.654762	0.97619	1.70238		0.746988	0.650602	1.06024		0.942029	1.56522	1.65217
				0.845238	1.41667	0.880952		1.04819	1.01205	0.915663		0.826087	1.78261	1.65217
				1.34524	1.65476	1.7381		0.614458	0.819277	1.16867		0.913043	1.63768	1.36232
				1.35714	1.22619	1.30952		1.10843	1.06024	0.987952		1.49275	1.63768	1.94203
				1.65476	1.27381	1.30952		0.746988	0.903614	1.13253		0.652174	1.6087	1.56522
				1.27381	1.40476	0.630952		1.54217	1.26506	1.12048		0.927536	1.24638	0.753623
				0.857143	1.03571	1.20238		1.09639	1.3494	0.927711		0.84058	1.37681	0.449275
				1.40476	1.21429	1.5119		0.879518	0.831325	1.12048		1.15942	1.13043	1.3913
				1.40476	0.654762	0.928571		1.15663	1.09639	0.951807		0.478261	1.04348	1.43478
				1.2619	0.845238	1.14286		1.54217	1.06024	1.04819		0.507246	1.08696	1.94203
				0.630952	0.785714	1.46429		0.746988	0.698795	0.698795		1.2029	1.66667	1.75362
				1.71429	0.797619	2.09524		1.01205	1.0241	0.626506		1.07246	1.49275	1.62319
				1.46429	0.964286	1.11905		1.33735	1.04819	0.783133		0.73913	1.27536	1.57971
				0.666667	0.988095	1.08333		1.28916	1.38554	0.963855		0.971014	1.55072	1.85507
				0.988095	1.28571	0.821429		1.45783	1.15663	1.28916		0.73913	1.46377	1.76812
				0.845238	0.678571	0.690476		1.63855	0.891566	1.04819		0.956522	1.43478	0.927536
				0.785714	0.892857	0.845238		1.31325	1.06024	1.10843		1.2029	1.26087	1.28986
				1.14286	0.880952	1.60714		0.855422	0.722892	1.13253		0.478261	1.27536	1.13043
				0.904762	0.857143	1.16667		1.45783	0.674699	1.27711		1.08696	1.24638	1.11594
				0.72619	1.44048	1.91667		1.19277	1	1.36145		0.869565	1.33333	0.985507
				1.52381	0.797619	0.845238		0.86747	1.26506	1.45783		1.08696	1.30435	1.36232
				0.738095	0.952381	0.690476		0.975904	0.819277	0.614458		1.10145	1.24638	1.57971
				1.25	0.940476	1.33333		0.927711	0.903614	1.10843		1.14493	1.44928	1.37681
				1.25	0.880952	1.95238		0.698795	0.963855	1.6747		0.985507	0.782609	1.85507
				0.869048	0.797619	1.25		1.53012	1.13253	0.927711		0.942029	1.01449	1.24638
				0.666667	0.916667	1.38095		0.795181	1.24096	1.85542		0.855072	1.18841	1.50725
				0.714286	0.988095	1.64286		0.975904	0.819277	1.3494		0.753623	1.36232	0.623188
				0.928571	1.09524	1.25		0.843373	1.48193	0.807229		1.65217	0.811594	1.66667
				1.04762	1.79762	1.61905		1.04819	1.49398	0.915663		1.14493	1.23188	1.17391
				0.833333	0.988095	1.5		1.46988	0.831325	0.722892		0.942029	1.27536	1.42029
				0.833333	0.952381	1.54762		1.3494	1.46988	1.10843		1.55072	1.43478	1.18841
				0.952381	1.10714	1.42857		0.975904	0.710843	0.722892		0.681159	1.37681	1.21739
				0.821429	0.797619	1.80952		0.614458	0.759036	1.40964		0.797101	1.34783	1.24638
				0.690476	1.10714	1.38095		1.06024	0.939759	0.759036		0.753623	1.49275	1.18841
				0.666667	0.904762	0.952381		1	0.650602	0.674699		1.07246	1.02899	0.434783
				0.97619	1.04762	1.14286		1.21687	0.963855	1.10843		0.971014	1.24638	1.28986
				0.72619	1.17857	1.2619		1.13253	0.710843	0.783133		0.753623	1.04348	1.6087
				1.05952	1.21429	1.02381		1.50602	0.722892	0.987952		1.23188	1.42029	0.898551
				0.75	0.642857	1.61905		1.14458	1	1.49398		1.36232	1.18841	1.4058
				0.869048	0.77381	0.714286		1.14458	0.915663	1.79518		1.28986	1.76812	1.26087
				0.77381	1.75	1.65476		0.746988	1.16867	0.698795		1.07246	1.23188	1.46377
				0.654762	1.71429	1.45238		0.686747	0.987952	1.21687		0.565217	1.85507	1.34783
				1.03571	1	1.4881		1.27711	0.879518	0.879518		1.01449	1.62319	2.11594
				0.857143	1	1.78571		0.855422	0.951807	0.771084		1.01449	1	1.68116
				0.964286	0.690476	1.15476		0.638554	1.22892	1.33735		0.797101	2.08696	1.26087
				0.833333	0.952381	1		0.722892	0.86747	1.31325		1.02899	1.73913	1.47826
				1.30952	1.11905	1.70238		1.15663	0.831325	1.6747		0.913043	0.652174	1.50725
				1.09524	1.14286	1.16667		1.46988	1.49398	1.3494		1.08696	1.13043	1.15942
				1.21429	1.13095	1.10714		1.63855	0.975904	1.38554		0.913043	1.34783	1.13043
				0.666667	0.678571	1.88095		0.963855	1.18072	0.819277		1.2029	1.31884	1.68116
				1.5119	1.17857	1.53571		0.927711	0.843373	1.22892		1.02899	1.2029	1.4058
				1.85714	0.821429	1.42857		1.33735	0.819277	1.16867		1.27536	1.3913	1.34783
				1.04762	0.797619	1.32143		0.855422	0.975904	1.56627		1.34783	1.15942	1.4058
				0.72619	0.72619	0.77381		1.03614	0.855422	1.96386		1.05797	0.57971	1.26087
				1.08333	0.845238	1.39286		1.42169	1.14458	1.19277		1.08696	1.08696	1.66667
				1.11905	0.940476	1.4881		1.39759	1.33735	1.12048		1.17391	0.797101	1.86957
				1.36905	0.821429	1.35714		1.16867	0.963855	1.06024		1.42029	1.10145	1.47826
				1.21429	1.09524	0.916667		0.903614	1.15663	1.06024		1.75362	1.34783	1.68116
				1.28571	1.08333	1.58333		1.26506	0.843373	1.13253		1.15942	1.31884	1.14493
				0.702381	1.21429	0.714286		1.24096	1.40964	1.0241		0.898551	1.27536	1.78261
				1	0.857143	0.904762		1.01205	0.698795	1.24096		1.21739	1.24638	1.07246
				1.39286	0.988095	0.97619		1.28916	1.49398	0.903614		0.811594	0.898551	1.33333
				1.09524	1.28571	1.7619		1.3253	1.03614	1.9759		1.01449	1.07246	1.53623
				1.17857	1	0.630952		1.16867	1.08434	0.963855		1.24638	0.898551	1.46377
				0.892857	0.702381	1.09524		1.20482	1.73494	0.915663		0.507246	0.985507	1.30435
				0.642857	0.630952	1.45238		0.86747	1.08434	1.3253		1.88406	1.23188	1.27536
				1.69048	1.15476	1.2381		1.13253	1.56627	1		0.710145	1.46377	1.02899
				0.940476	0.869048	1.69048		1.09639	1.03614	1.51807		0.869565	1.17391	1.37681
				0.630952	0.630952	1.41667		0.807229	1.42169	1.6506		1.34783	1.2029	1.21739
				0.761905	0.97619	1.69048		1.49398	0.879518	1.14458		0.927536	1.6087	1.31884
				1.07143	1.19048	1.36905		1.33735	0.843373	1.31325		0.985507	1.69565	1.30435
				0.857143	0.97619	1.16667		1.37349	2.10843	1.73494		0.956522	1.69565	1.55072
				1.02381	0.785714	0.607143		1.38554	1.40964	2.09639		1.3913	1.53623	1.95652
				0.940476	0.619048	1.2381		1.3253	1.22892	0.915663		0.753623	1.75362	1.13043
				1.10714	0.964286	0.785714			0.614458	0.963855		0.463768	1.47826	1.56522
				0.97619	1.19048	2.21429			0.915663	0.927711		0.753623	1.43478	1.15942
				0.678571	1.20238	1.13095			1.01205	0.951807		0.666667	1.31884	1.49275
				0.940476	0.654762	1.69048			0.915663	1.04819		1.49275	1.2029	1.47826
				1	0.607143	1.57143			1.08434	0.746988		1.02899	1.3913	1.21739
				0.833333	0.72619	1.39286			0.927711	0.626506		0.855072	1.11594	1.30435
				1.19048	0.690476	1.47619			0.951807	0.831325		1.17391	1.31884	1.05797
				1.2381	1.20238	1.47619			1.22892	1.03614		1.3913	1.18841	1.2029
				1	0.690476	1.52381			1.09639	0.795181		1.53623	1.02899	1.3913
				0.72619	0.702381	2.28571			1.08434	0.975904		0.942029	1.11594	0.971014
				0.880952	0.869048	0.833333			1.51807	1.14458		0.782609	1.11594	0.42029
				1.25	0.630952	1.77381			1.21687	0.927711		0.507246	1.11594	1.34783
				0.809524	0.940476	0.630952			1.71084	1.20482		1.02899	1.28986	1.57971
				1.11905	1.08333	1.08333			0.963855	1.24096		1.08696	0.927536	1.24638
				1.04762	0.630952	0.75			0.951807	1.3012		1.05797	1.46377	1.33333
				0.833333	0.952381	1.14286			1.21687	1.51807		0.956522	1.42029	1.69565
				1.16667	1.11905	0.75			1.51807	1.36145		0.971014	1.24638	1.11594
				0.833333	1.34524	0.988095			1.55422	1.31325		1	1.66667	1.24638
				0.619048	1.2619	0.75			1.33735	1.08434		0.811594	1.66667	1.34783
				1.16667	1.21429	1.44048			1.25301	1.15663		0.927536	1.65217	1.57971
				0.72619	1.07143	1.88095			0.987952	1.04819		1.5942	1.88406	1.33333
				0.690476	0.845238	1.02381			0.819277	1.43373		0.971014	1.44928	1.46377
				1.44048	0.797619	1.07143			0.86747	1.43373		0.913043	1.34783	1.08696
				1.17857	0.928571	1.27381			1.33735	1.44578		1.33333	1.17391	1.66667
				1.39286	0.940476	1.71429			0.783133	1.18072		0.826087	1.21739	1.47826
				0.666667	0.845238	1.33333			1.22892	1.48193		1.08696	0.753623	1.42029
				1.11905	1.16667	1.57143			0.73494	1.42169		1.14493	1.02899	1.49275
				0.904762	1.17857	1.25			0.819277	1.24096		1.37681	1.76812	1.31884
				1.16667	1.36905	1.39286			1.62651	1.43373		1.11594	1.36232	1.28986
				1.58333	1.69048	1.44048			0.783133	0.771084		0.666667	1.37681	1.50725
				1.45238	0.845238	1.58333			0.831325	1.43373		0.768116	1.52174	1.26087
				1.29762	1.09524	1.11905			0.73494	0.783133		0.869565	1.27536	1.18841
				1.28571	1.40476	1.47619			1.20482	1.14458		0.463768	0.753623	1.23188
				1.2381	1.0119	2.02381			1.14458	1.22892		0.565217	1.24638	1.33333
				0.77381	0.964286	1.52381			0.975904	1.10843		0.869565	1.21739	1.73913
				0.904762	1.17857	1.44048			1.08434	1.31325		1	1.2029	1.30435
				0.869048	0.821429	1.25			1.56627	1.06024		1.15942	1.46377	1.37681
				0.880952	0.845238	0.988095			0.831325	0.807229		1.02899	1.53623	1.36232
				0.666667	0.869048	1.13095			1.78313	1.13253		0.782609	1.01449	1
				1.0119	1.0119	1.57143			1.15663	0.759036		1.62319	0.768116	1.55072
				1.08333	0.833333	1.7381			1.10843	1.10843		0.637681	1.31884	1.50725
				0.892857	1.45238	1.10714			1.07229	1.03614		0.681159	1.04348	1.17391
				1.21429	1.16667	1.53571			0.831325	1.28916		1.27536	1.4058	1.65217
				1.05952	1.40476	1.28571			1.3012	2.10843		1.4058	1.01449	1.62319
				1.35714	0.97619	1.2619			1.03614	0.795181		0.811594	0.913043	1.75362
				0.619048	1.28571	1.88095			1.57831	1.3494		1.44928	1.10145	1.57971
				1.05952	1.10714	1.71429			1.24096	1.07229		1.36232	1.11594	1.81159
				0.904762	1.83333	1.22619			0.903614	1.21687		1.05797	1.24638	1.11594
				1.04762	0.72619	1.5			1.39759	0.915663		0.898551	1.27536	1.62319
				1.04762	0.952381	1.25			1.72289	1.33735		1	1.52174	1.46377
				1.13095	1.2381	0.666667				0.674699		1.01449	1.17391	1.56522
				0.833333	0.678571	2.2381				1.40964		1.2029	1.24638	1.43478
				1.52381	1.0119	1.70238				0.951807		1.18841	1.36232	1.4058
				1.08333	1.54762	0.988095				1.3012		0.710145	1.6087	0.666667
				1.30952	1.25	1.88095				0.722892		1.07246	1.10145	1.53623
				0.761905	1.40476	1.25				1.3253		1.13043	0.608696	1.4058
				0.928571	1.15476	1.33333				1.09639		0.594203	1.62319	1.65217
				0.857143	1.25	1.88095				1.56627		0.913043	1.37681	1.52174
				1.25	1.15476	2.11905				1.18072		1.01449	1.5942	1.33333
				1.47619	0.880952	2.27381				1.40964		0.623188	1.23188	2.4058
				0.857143	0.690476	1.57143				1.55422		0.913043	1.34783	1.55072
				0.857143	1.89286	1.63095				0.86747		0.84058	1.17391	1.98551
				1.15476	1.11905	1.94048				1.07229		1.04348	0.550725	1.43478
				1.35714	1.14286	1.52381				1.15663		0.724638	1.53623	1.31884
				1.13095	0.619048	1.36905				1.28916		1.10145	1.76812	1.50725
				1.27381	0.630952	1.63095				1.03614		0.550725	1.36232	1.04348
				1	1.13095	1.7619				0.855422		0.826087	1.91304	0.898551
				0.892857	0.77381	1.86905				0.891566		1.34783	1.62319	1.27536
				1.45238	1.14286	1.17857				0.771084		0.971014	1.27536	1.28986
				0.738095	1	1.71429				0.807229		1.10145	1.14493	0.826087
				0.678571	1.05952	1.17857				0.626506		0.927536	1.69565	1.05797
				0.630952	1.52381	1.2619				1.19277		0.956522	1.37681	1.55072
				1.13095	0.845238	1.25				1.12048		0.898551	1.73913	1.15942
				1.11905	0.654762	1.53571				1.01205		1.17391	1.69565	1.62319
				0.821429	1.41667	1.54762				0.915663		1.02899	1.68116	1.23188
				0.72619	1.2619	1.2381				1.43373		0.797101	0.942029	0.710145
				0.904762	1.27381	0.797619				1.01205		1.07246	1.17391	1.13043
				0.880952	0.940476	1.59524				0.939759		0.985507	0.811594	1.17391
				1.14286	1.22619	1.39286				0.819277		0.84058	1.14493	0.521739
				1	1	0.619048				1.51807		0.927536	1.49275	1.21739
				0.77381	0.77381	1.09524				0.710843		0.449275	1.3913	0.927536
				0.940476	1.08333	1.21429				0.73494		0.898551	1.6087	1.3913
				0.690476	1.4881	0.785714				0.73494		1.07246	1.37681	1
				1.11905	1.21429	1.77381				1.0241		1.04348	1.28986	1.10145
				0.809524	1.02381	1.75				1.27711		0.681159	1.04348	1.63768
				0.821429	1.07143	1.35714				1.14458		1	1.08696	1.36232
				0.77381	1.95238	1.2381				0.987952		1.05797	1.5942	1.37681
				0.607143	1.13095	1.13095				1.24096		1.02899	1.15942	0.942029
				0.654762	1.17857	0.952381				1.07229		0.797101	0.942029	1.4058
				0.785714	1.42857	1.11905				1.56627		0.724638	1.14493	1.07246
				1.02381	1.22619	0.845238				1.07229		1.69565	0.956522	1.07246
				0.690476	0.785714	2.10714				0.927711		0.811594	1.50725	1.2029
				0.666667	0.880952	0.607143				1.01205		1.15942	1.3913	1.17391
				0.916667	1.39286	1.27381				1.61446		0.463768	1.17391	0.826087
				1.47619	0.880952	1.19048				1.36145		1.27536	1.55072	1.33333
				0.75	0.72619	1.53571				1.43373		1.7971	0.594203	0.84058
				0.809524	1.03571	1.46429				1.27711		1.04348	1.17391	1.14493
				0.964286	1.32143	1.44048				1.19277		0.608696	1.68116	1.75362
				0.869048	0.97619	1.08333				1.53012		1.02899	0.637681	0.971014
				1.20238	1.34524	1.28571				1.31325		1.13043	1.3913	1.42029
				0.75	1.2381	1.46429				1.42169		0.73913	0.637681	0.971014
				0.916667	0.77381	1.45238				1.27711		1.08696	1.4058	0.57971
				0.869048	1.36905	1.08333				1.80723		1.63768	1.21739	1.42029
				0.833333	1.44048	1.52381				1.19277		0.869565	1.66667	0.623188
				1	1.42857	0.77381				1.0241		0.927536	1.02899	0.768116
				0.869048	1.0119	1.45238				1.51807		1.01449	1.46377	0.869565
				1.80952	1.27381	1.40476				1.75904		1.69565	1.02899	0.73913
				0.714286	1.25	1.15476				1.45783		1.14493	1.69565	1.27536
				0.666667	1.32143	1.32143				1.59036		0.971014	1.27536	1.04348
				0.833333	0.904762	1.21429				0.771084		1.14493	1.43478	1.10145
				1.2381	1.58333	1.77381				0.771084		0.956522	0.768116	0.985507
				1.57143	1.47619	1.07143				1.31325		0.782609	0.884058	0.942029
				0.821429	1.02381	1.20238				1.10843		1.2029	1.34783	1.21739
				0.75	1.03571	1.17857				1.45783		1.21739	1.34783	1.88406
				0.857143	1.90476	1.55952				2.39759		1.3913	1.11594	0.971014
				0.97619	1.40476	0.97619				0.951807		1.07246	1.50725	0.753623
				1.17857	1.91667	1.33333				1.61446		0.797101	1.49275	1.26087
				1.53571	1.47619	1.83333				0.746988		0.463768	1.08696	1.11594
				0.714286	0.988095	1.20238				1.06024		0.855072	1.31884	0.855072
				0.952381	1.70238	1.52381				1.12048		1.02899	0.492754	1.21739
				1.29762	1.45238	2.13095				1.48193		1.17391	1.47826	1.34783
				1.17857	0.904762	1.20238				0.975904		1.10145	1.18841	1.4058
				1.25	0.821429	1.45238				1.16867		0.768116	1.08696	1.01449
				0.642857	1.47619	1.35714				1.18072		0.681159	1.28986	1.47826
				1.36905	1.16667	1.42857				1.50602		0.913043	1.01449	1.31884
				1.0119	1.02381	1.38095				1.39759		1.01449	1.10145	0.463768
				1.46429	1.04762	1.75				0.86747		0.985507	1.27536	1.43478
				1.09524	1.22619	1.5				0.927711		0.608696	1	1.15942
				1.40476	1.2381	1.41667				1.0241		1.18841	1.08696	1.28986
				0.714286	0.892857	1.21429				0.927711		1.05797	0.768116	0.942029
				0.988095	0.964286	1.15476				1		1.07246	0.913043	0.637681
				0.702381	1.40476	1.08333				1.25301		1.07246	1.3913	1.69565
				0.821429	1.34524	1.35714				0.843373		1.34783	1.13043	1.07246
				1.03571	0.869048	1.45238				0.891566		1.07246	1.46377	1.17391
				0.714286	1.90476	1.7381				1.37349		0.826087	1.18841	1.08696
				0.916667	0.690476	0.988095				1.12048		0.623188	1.34783	1.30435
				1.25	1.30952	1.5				0.915663		1.3913	1.10145	1.57971
				1.20238	0.690476	1.45238				0.975904		1.17391	1.27536	1.01449
				1.02381	1.21429	1.34524				0.915663		1.10145	1.26087	1.49275
				0.690476	1.33333	1.46429				1.12048		1.10145	1.13043	0.507246
				0.619048	0.880952	1.35714				0.710843		1.07246	1.05797	1.02899
				0.72619	0.809524	1.09524				1.26506		0.782609	1.27536	1.11594
				0.833333	1.15476	1.02381				1.28916		0.913043	1.23188	1.08696
				0.821429	1.39286	1.72619				1.39759		0.695652	1.08696	1
				0.666667	0.809524	1.58333				1.98795		0.681159	0.681159	1.02899
				0.904762	0.964286	1.34524				1.46988		1.10145	1.31884	0.942029
				0.607143	1.22619	1.52381				1.14458		0.42029	1.01449	0.753623
				0.892857	0.952381	1.27381				0.891566		0.463768	1.13043	1.13043
				0.940476	1.59524	1.47619				0.831325		0.884058	1.66667	1.02899
				0.857143	1.10714	1.69048				0.626506		0.797101	1.72464	0.971014
				0.690476	0.869048	1.25				1.25301		0.884058	1.68116	0.985507
				0.785714	1	1.05952				1.3012		1.27536	1.27536	1.15942
				1.32143	0.952381	1.58333				1.37349		0.753623	2.01449	0.927536
				0.952381	0.880952	0.97619				1.10843		1.08696	1.21739	0.811594
				0.97619	1.19048	0.666667				0.927711		0.855072	1.17391	0.884058
				0.940476	0.821429	1.54762				1.08434		1.08696	1.6087	1.14493
				1.38095	1.05952	1.05952				1.10843		0.869565	1.23188	1.65217
				1.78571	0.904762	1.19048				1.18072		0.449275	1.24638	0.84058
				0.630952	0.72619	1.44048				1.38554		0.782609	0.797101	0.594203
				0.642857	0.690476	0.630952				1.53012		0.855072	1.28986	1.68116
				0.940476	0.940476	1.60714				1.40964		0.550725	0.681159	0.608696
				0.702381	0.940476	1.71429				0.855422		0.681159	0.492754	1.15942
				0.809524	0.869048	1.63095				1.33735		1.01449	1.33333	1.33333
				0.952381	1.61905	2.02381				1.46988		0.855072	1.23188	1.50725
				1.05952	0.738095	1.20238				1.39759		0.855072	1.34783	0.521739
				0.738095	1.28571	0.619048				0.710843		0.84058	1.55072	1.47826
				1.05952	1.19048	1.27381				0.915663		1.31884	1.08696	1.21739
				0.630952	1.15476	1.60714				1.38554		0.942029	1.52174	0.884058
				0.77381	1.45238	0.714286				1.31325		1	2.02899	1.17391
				1.05952	1.07143	1.19048				1.28916		0.927536	0.84058	1.08696
				0.880952	1	0.845238				1.13253		0.826087	1.17391	0.449275
				1.0119	1.2381	1.17857				0.987952		1.28986	0.710145	1.21739
				0.690476		1.20238				0.843373		1.30435	0.913043	1.37681
				0.785714		0.964286				1.16867		1.04348	1.23188	1.14493
				0.607143		1.40476				1.43373		1.07246	1.10145	1.15942
				0.702381		1.75				1.89157		1.05797	1.18841	1.30435
				0.702381		2.2381				1.09639		0.942029	1.08696	1.01449
				0.97619		1.30952				1.07229		0.884058	1.26087	1.10145
				0.630952		1.63095				1.07229		1.18841	1.04348	1.01449
				0.714286		1.14286				0.626506		1.13043	1.3913	1.2029
				1.0119		1.67857				0.686747		0.942029	1.31884	0.927536
						1.28571				1.19277		1	1.63768	0.869565
						1.36905				1.43373		1.21739	0.666667	1.04348
						1.45238				1.3012		1.08696	0.710145	1.36232
						1.80952				1.0241		1.3913	1.10145	1.15942
						1.61905				1.38554		0.811594	0.623188	1.11594
						1.71429				1.6747		0.768116	1.37681	0.507246
						0.785714				0.795181		1.36232	1.43478	1.53623
						1.03571				1.72289		1.27536	1.14493	1.2029
						1.83333				1.03614		0.971014	1.11594	1.28986
						1.47619				1.63855		0.971014	1.11594	1.26087
						1.59524				1.25301		1	1.13043	1.07246
						0.702381				1.08434		0.927536	0.507246	1.11594
						1.33333				1.63855		0.971014	0.507246	0.623188
						1.09524				1.86747		1.4058	0.985507	1.3913
						1.21429				1.54217		1.11594	1.13043	0.666667
						0.642857				1.44578		1.02899	2.08696	0.681159
						1.07143				1.28916		1.24638	1.5942	0.768116
						1.34524				1.13253		1.08696	0.927536	1.68116
						1.79762				1.12048		0.884058	1.49275	0.507246
						1.21429				1.14458		0.84058	1.66667	1.08696
						0.702381				1.08434		0.521739	1.05797	1.11594
						1.53571				1.6506		0.666667	0.463768	1.11594
						1.20238				1.12048		1.01449	0.855072	1.21739
						1				0.963855		1.34783	1.55072	1.27536
						1.36905				0.831325		1.01449	1.26087	1.10145
						1.39286				0.674699		1.08696	1.26087	1.44928
						1.60714				0.650602		1.18841	0.956522	0.724638
						1.38095				1.12048		1.01449	0.855072	0.565217
						2				0.759036		1.31884	1.33333	1.14493
						1.7381				1.03614		0.84058	1.42029	0.927536
						1.5119						1.05797	1.34783	0.637681
						0.988095						0.884058	0.811594	1.55072
						1.58333						0.695652	0.884058	1.24638
						1.38095						1.2029	0.449275	0.797101
						1.79762						0.811594	1.07246	1.30435
												0.927536	1.21739	1.73913
												0.956522	0.898551	0.884058
												0.913043	0.985507	1.13043
												0.536232	1.11594	1.34783
												0.927536	0.985507	1.26087
												1.14493	1	1.30435
												0.927536	1.53623	1.43478
												1.2029	0.942029	1.11594
												1.13043	1.44928	1.23188
												0.724638	1.33333	1.2029
												1.17391	1	1.37681
												0.855072	0.753623	1.36232
												0.797101	1.28986	1.24638
												0.73913	1.07246	1.85507
												0.869565	0.57971	1.47826
												1	1.13043	1.37681
												1.05797	0.797101	1.72464
												0.565217	1.04348	0.637681
												0.826087	1.2029	1.89855
												0.826087	1.11594	0.898551
												1.57971	1.43478	1.28986
												0.797101	1.37681	1.01449
												1.07246	1.10145	0.869565
												0.927536	1.05797	1
												0.434783	0.666667	1.69565
												1.13043	1.07246	0.492754
												1.30435	1.02899	1.18841
												1.15942	0.942029	0.507246
												1.13043	1.31884	1.23188
												1.14493	1.07246	0.884058
												1.07246	1.15942	1.56522
												1.4058	1.26087	0.492754
												0.84058	1.34783	1.66667
												1.2029	1.01449	1.65217
												0.898551	1.04348	1.52174
												1.31884	0.782609	1.14493
												0.84058	1	0.782609
												0.826087	1.55072	0.753623
												1.07246	1.27536	1.17391
												1	0.898551	1.46377
												0.84058	1.5942	1.33333
												0.565217	0.956522	1.37681
												1.04348	0.956522	1.18841
												1.02899	1.21739	1.23188
												0.913043	1.37681	1.23188
												1.18841	0.869565	1.88406
												1.23188	1.33333	1.57971
												0.84058	1.10145	0.637681
												1.2029	1.4058	1.17391
												1.08696	1.42029	1.26087
												0.782609	1.17391	1.49275
												1.23188	1.2029	0.57971
												1.27536	0.898551	0.652174
												1	1.28986	1.02899
												0.884058	1.21739	1.21739
												1.10145	1.08696	1
												1.08696	0.942029	1.14493
												1.43478	1.34783	1.55072
												0.927536	1.34783	1.56522
												0.913043	0.84058	1.47826
												0.521739	1.30435	1.21739
												0.565217	1.27536	1.08696
												1.05797	1.27536	1.31884
												0.869565	1.14493	1.02899
												0.869565	1.17391	0.463768
												1.33333	1.36232	1.17391
												1.30435	1.24638	1.10145
												1.14493	1.27536	0.971014
												1.24638	0.942029	1.50725
												0.956522	1.28986	1.26087
												0.927536	1.24638	0.478261
												1.31884	0.971014	1.97101
												1.08696	1.17391	1.2029
												1	1.02899	1.27536
												0.971014	1.50725	0.565217
												0.942029	1.57971	1.65217
												0.724638	1.53623	1.63768
												1	1.17391	0.869565
												0.913043	1.18841	1.34783
												1.02899	1	1.15942
												0.942029	1.17391	1.28986
												1.15942	1.72464	1.81159
												1.04348	1.56522	1.63768
												1.21739	1.3913	1.5942
												0.695652	1.24638	2
												1.27536	1	1.17391
												1.05797	1.82609	1.76812
												1.04348	1.72464	1.24638
												1.21739	1.37681	0.521739
												0.985507	1.17391	1.65217
												0.956522	0.608696	1.43478
												0.927536	1.30435	1.95652
												0.855072	1.24638	1.08696
												0.855072	1.34783	1.62319
												1.18841	0.637681	0.869565
												1.14493	1.46377	1.57971
												0.898551	1	0.695652
												0.913043	0.753623	0.637681
												1.24638	1.42029	1.43478
												0.724638	1.44928	1.08696
												1.07246	1.43478	1.66667
												1.15942	1	1.04348
												0.913043	1.21739	0.565217
												1.10145	0.898551	1.08696
												0.637681	1.63768	1.17391
												1.01449	1.24638	0.449275
												1.46377	1.47826	1.69565
												1.11594	1.68116	1.66667
												0.956522	1.34783	2.31884
												0.608696	0.898551	1.17391
												0.869565	1.7971	1.10145
												1.86957	1.28986	0.768116
												1.4058	1.10145	1.28986
												0.985507	0.797101	1.08696
												1.26087	1.71014	1.3913
												0.768116	0.521739	0.434783
												1.07246	1.53623	1.69565
												0.884058	1.21739	1.57971
												1.37681	1.52174	1.30435
												0.942029	1.31884	1.4058
												1.15942	1.24638	0.956522
												0.565217	1.15942	0.826087
												1.24638	1.4058	1.17391
												0.782609	1.17391	1.14493
												0.623188	1.3913	2
												0.956522	2.14493	1.23188
												1.02899	1.17391	1.56522
												1.84058	0.449275	0.623188
												1.43478	1.65217	0.42029
												1.28986	1.52174	1.10145
												1.14493	0.869565	0.608696
												1.07246	0.811594	1.21739
												1.44928	1.33333	2.07246
												0.956522	1.3913	1.27536
												1.52174	1.34783	1.28986
												1.33333	1.24638	1.02899
												1.17391	1.3913	1.66667
												1.01449	1.2029	0.550725
												1.43478	1.02899	1.08696
												1.18841	1.62319	0.652174
												1.3913	1.36232	1.53623
												1.37681	1.33333	0.826087
												0.434783	1.72464	0.913043
												1	1.05797	0.826087
												0.681159	1.30435	0.84058
												1.17391	1.26087	1.21739
												1.05797	1.05797	1.04348
												1.13043	1.08696	1.10145
												1.75362	1.4058	0.826087
												1.11594	1.21739	0.884058
												1.34783	1.08696	1.08696
												0.826087	1.21739	1.14493
												0.565217	1.66667	1.5942
												0.724638	1.47826	0.797101
												0.971014	1.55072	1.05797
												1.52174	1.15942	0.985507
												1.15942	1.47826	1.18841
												1.02899	1.34783	0.753623
												1.31884	1.62319	0.898551
												1.21739	1.3913	0.913043
												1.23188	1.57971	1.18841
												1.55072	1.27536	0.826087
												1.01449	1.08696	1.10145
												0.855072	0.913043	1.14493
												1.31884	1.56522	1.14493
												0.985507	1.15942	1.15942
												1.76812	0.782609	1.30435
												1.42029	1.4058	0.637681
												0.956522	1.52174	1.37681
												0.971014	0.753623	1.07246
												1.05797	1.52174	0.652174
												1.17391	1.34783	0.84058
												1.33333	1.23188	1.11594
												1.13043	1.04348	0.608696
												0.536232	0.84058	1.27536
												1	1.23188	1.49275
												0.492754	1.4058	0.797101
												1.28986	1.44928	1.73913
												1.30435	2.18841	1.42029
												1.04348	1.44928	0.869565
												1.01449	1.95652	1.65217
												0.985507	1.14493	0.811594
												1.34783	1.84058	1.44928
												1.47826	1.52174	1.18841
												2.43478	1.18841	0.782609
												1.02899	1.68116	1.3913
												0.73913	1.50725	1.18841
												0.550725	1.57971	1.02899
												0.956522	1.17391	1.10145
												0.782609	0.942029	1.13043
												0.956522	1.37681	1.08696
												1.24638	1.33333	1.2029
												1.42029	1.72464	1.33333
												1.15942	1.57971	1.34783
												0.884058	1.6087	0.536232
												0.666667	0.985507	0.666667
												0.898551	2.17391	0.797101
												0.956522	1.28986	1.14493
												1.24638	1.63768	1.37681
												1.08696	0.637681	0.753623
												0.608696	1.68116	1.07246
												1.49275	0.927536	1.37681
												1.52174	1.23188	1.21739
												1.81159	1.75362	1.2029
												1.33333	1.04348	1.21739
												1.18841	1.44928	1.34783
												1.63768	1.10145	1.2029
												1.28986	0.434783	1.36232
												2.21739	1.2029	1.34783
												1.76812	1.55072	1.4058
												1.21739	1.55072	1.15942
												1.27536	1.7971	1.2029
												1.36232	1.34783	1.3913
												1.44928	1.73913	1.37681
												1.65217	1.31884	0.985507
												1.4058	1.5942	1.43478
												0.594203	1.47826	1.14493
												1.27536	0.898551	1.04348
												0.666667	1.30435	1.30435
												1.65217	1.23188	1.02899
												1.62319	1.36232	1.53623
												1.37681	0.84058	0.768116
												1.33333	1.50725	1.3913
												1.31884	1.72464	1.17391
												1.65217	1.15942	1.10145
												1.82609	1.71014	1.21739
												2.84058	1.23188	0.782609
												1.24638	0.898551	0.971014
												0.898551	1.62319	0.811594
												0.724638	1.52174	1.46377
												1.01449	1.44928	0.985507
												0.73913	1.31884	0.57971
												1.11594	0.594203	1.07246
												1.56522	1.11594	0.724638
												1.24638	1.71014	1.28986
												1.36232	0.927536	0.521739
												1.14493	1.78261	0.898551
												0.884058	0.942029	1.27536
												1.17391	0.724638	0.956522
												1.2029	1.81159	0.681159
												1.53623	1.49275	1.14493
												1.34783	1.36232	1.14493
												0.811594	1.57971	1.04348
													1.33333	0.797101
													1.2029	0.666667
													1.49275	1.37681
													1.33333	1.34783
													1.2029	1.07246
													1.85507	1.01449
													1.3913	1.31884
													1.49275	0.507246
													1.66667	1.02899
													1.65217	0.666667
													1.42029	1.13043
													1.36232	1.18841
													1.28986	1.73913
													1.46377	0.753623
													1.66667	1.47826
													1.43478	1
													1.01449	1.34783
													1.49275	1.08696
													1.2029	1.28986
													1.26087	1.05797
													0.768116	1.07246
													1.18841	1.27536
													1.36232	1.05797
													1.30435	0.811594
													1.31884	1.57971
													1.52174	1.3913
													1.84058	1.37681
													1.21739	1.24638
													0.985507	1.02899
													1.66667	1.33333
													1.18841	0.956522
													1.23188	1.23188
													0.73913	1.17391
													1.88406	1.30435
													1.55072	1
													1.82609	0.884058
													1.76812	0.681159
													2.05797	0.898551
													1.89855	0.449275
													1.56522	1.6087
													1.73913	0.826087
													1.84058	1.04348
													1.50725	1.23188
													1.36232	0.84058
													0.637681	2.27536
													1.44928	1.21739
													1.63768	1.14493
													1.3913	1.33333
													2.01449	1.27536
													1.7971	0.971014
													0.594203	1.42029
													1.63768	0.855072
													1.30435	0.869565
													1.47826	0.507246
													1.63768	0.985507
													1.85507	0.652174
													1.01449	1.2029
													1.5942	1.31884
													1.5942	1.26087
													1.43478	1.15942
													1.07246	0.869565
													0.855072	0.869565
													1.37681	1.01449
													0.927536	0.855072
													1.37681	1.30435
													1.55072	0.971014
													1.11594	1.5942
													1.46377	0.550725
													1.08696	1.28986
													1.08696	0.449275
													0.536232	0.971014
													1.27536	1.15942
													1.13043	0.869565
													1.28986	1.13043
													1.33333	1.24638
													0.985507	1.01449
													1.21739	1.15942
													1.11594	1.04348
													1	1.13043
													1.24638	1.18841
													0.942029	1.10145
													1.57971	1.47826
													1.24638	1.11594
													1.13043	1.5942
													1.33333	1.34783
													1.28986	1.14493
													1.24638	1.47826
													1.36232	1.18841
													1.23188	1.02899
													0.782609	1.37681
													0.57971	0.666667
													0.536232	1.27536
													1.13043	0.942029
													1.71014	1.62319
													0.84058	1.95652
													1.24638	1.34783
													1.44928	0.855072
													1.5942	0.913043
													1.44928	1.71014
													1.37681	1.86957
													1.5942	1.01449
													1.31884	1.23188
													1.68116	1.08696
													1.18841	0.913043
													1.52174	1.08696
													1.72464	1.82609
													1.57971	1.2029
													1.47826	1.14493
													1.52174	1.31884
													1.07246	1.49275
													0.550725	1.75362
													0.942029	1.36232
													1.33333	1.24638
													1.01449	1.14493
													1.01449	1.21739
													1.08696	1.21739
													1.5942	1.11594
													1.10145	1.55072
													1.44928	1.33333
													1	1.66667
													1.05797	1.34783
													1.42029	1.49275
													1.14493	1.5942
													1.72464	1.28986
													1.15942	1.31884
													1.11594	1.52174
													1.07246	1.4058
													1.31884	1.75362
													1.43478	1.2029
Fig S4(b)
Normalised FISH data - 1BR3
Area - Chr10
Median area (pixel^2) - PAR
Rep I	89
Rep II	80
Rep III	70
All area data normalised to median parental area for each replicate
Median - normalised
Rep I				Rep II				Rep III
PAR	KO1	KO2		PAR	KO1	KO2		PAR	KO1	KO2
1	1.08989	1.23596		1	1	1.125		1	0.985714	0.871429
Rep I				Rep II				Rep III
PAR	KO1	KO2		PAR	KO1	KO2		PAR	KO1	KO2
1.32584	1.44944	1.51685		1	1.3125	1.025		1.08571	1.05714	0.757143
0.820225	1.37079	1.13483		0.7625	0.925	0.725		0.585714	0.871429	1
0.898876	1.1236	0.438202		1	0.6125	1.1125		0.785714	2.2	1
0.988764	1.60674	1.46067		0.8625	1.1	0.5		0.642857	1.01429	1.2
0.775281	1.78652	1.35955		1.1125	0.95	0.6875		0.842857	0.971429	0.428571
0.752809	1.30337	1.74157		0.775	1.0375	0.9375		1.08571	1	0.871429
1.17978	1.67416	1.11236		0.675	0.8	0.4		0.557143	0.914286	1.3
0.516854	1.41573	1.48315		1.5875	0.75	1.475		0.557143	0.971429	1.12857
1.29213	1.26966	0.797753		1.3875	1.225	1.7		0.628571	1.05714	0.728571
0.932584	0.775281	1.19101		0.3625	1.075	1.7375		0.485714	1.17143	1.21429
0.898876	0.550562	1.53933		0.7625	0.4625	0.55		0.414286	1	0.857143
1.06742	1.59551	0.662921		1.1375	0.95	1.075		0.571429	0.928571	1.12857
0.932584	0.337079	1.30337		0.4875	1.3	1.325		0.528571	1.1	1.21429
0.629213	1.07865	0.88764		0.6875	0.8875	0.875		0.742857	0.528571	0.928571
1.24719	1.05618	1.08989		0.8	1.1125	1.425		1.01429	0.6	1.18571
0.516854	1.19101	0.853933		0.95	0.7625	1.2625		0.857143	1.11429	1.22857
0.966292	1.17978	0.651685		0.425	1.3	1.1875		0.871429	1.05714	0.857143
0.539326	1.51685	1.68539		1.3375	0.9875	1.9		1.08571	1.1	1.11429
1.26966	1.47191	0.617978		1.55	1.05	1.125		0.757143	1.1	0.814286
1.03371	1.11236	1		1.175	2.0125	1.2125		0.657143	1.11429	0.757143
1.19101	1.04494	1.14607		1.275	1.175	0.85		1.02857	0.857143	0.985714
1.2809	1.58427	1.11236		0.5	0.925	1.575		0.957143	1.15714	0.957143
1.33708	1.23596	1.65169		0.85	0.9125	0.6875		0.585714	1.04286	1.02857
0.505618	1.57303	1.35955		1.25	1.3375	1.1		0.571429	0.971429	0.857143
0.865169	1.38202	1.49438		1.4125	1.3	1.6375		0.942857	1.15714	1.37143
1.10112	1.74157	1.48315		1.175	0.7625	1.15		1.05714	1.1	1.05714
1.41573	1.07865	1.26966		1.1	0.4125	1.1		0.414286	0.871429	0.9
0.382022	1.04494	1.30337		1.225	1.4125	1.2875		0.942857	1.22857	0.885714
1.1573	1.16854	1.2809		0.7875	0.6625	1.1		1.08571	1.01429	0.942857
1.25843	1.51685	1.5618		1.425	1.1625	1.1625		1.01429	0.942857	0.628571
1.37079	1.06742	0.325843		1.125	0.8125	1.7		0.814286	1.04286	0.857143
1.1573	1.39326	1.46067		0.5625	0.65	1.45		0.814286	1.04286	0.857143
0.865169	1.34831	1.46067		1.175	0.9375	1.3625		1.08571	0.842857	1.14286
0.966292	0.674157	1.42697		1.0875	0.95	1.25		0.814286	1.05714	0.871429
0.853933	1.78652	1.22472		1.1	1.425	1.25		0.642857	1.01429	0.8
0.932584	1.34831	1.06742		0.9625	1.3	1.225		0.814286	0.914286	0.871429
0.898876	1.51685	1.17978		1.45	1.0125	1.2875		0.842857	1.14286	0.628571
0.696629	1.59551	0.370787		1.0375	0.5875	0.9375		1.04286	0.942857	0.942857
1.22472	1	0.966292		1.2375	1.25	0.9375		0.7	0.928571	0.957143
0.752809	1.25843	1.14607		1.625	1.25	1		0.642857	1.04286	0.971429
0.955056	0.561798	1.10112		1.75	1.35	0.6125		0.957143	1.12857	0.942857
1.51685	0.977528	1.5618		1.0125	1.025	0.8125		1.11429	1.2	0.971429
0.640449	0.359551	0.707865		0.85	1.1	1.2125		0.957143	1.32857	1.32857
0.674157	0.94382	0.662921		0.7	0.875	1.175		0.957143	1.07143	0.728571
0.820225	0.359551	2.07865		1.1875	0.875	1.075		0.914286	1	1.14286
0.775281	1.10112	1.4382		0.625	1.075	0.4		1.32857	1.22857	0.885714
1.49438	1.44944	1.32584		0.6	0.775	1.1375		1.01429	1.11429	0.914286
1.24719	1.14607	0.617978		0.9625	1.375	1.7		0.885714	1.32857	0.842857
0.977528	0.94382	1.04494		0.825	1.025	1.7		1.04286	1.25714	0.871429
1.01124	1.30337	1.33708		0.65	1.3	1.875		0.685714	1.04286	1.58571
1.30337	1.02247	0.696629		1.35	1.2875	1.325		1.2	1.1	1.32857
0.52809	1.57303	1.23596		1.0125	1.2625	1.6		0.714286	1.07143	0.814286
1.11236	1.95506	1.2809		0.975	1.325	1.475		1.07143	0.885714	0.785714
0.932584	1.07865	1.05618		0.9625	1.6375	1.175		1.22857	1.02857	0.828571
0.348315	1.24719	1.48315		2.0125	1.2125	1.225		0.728571	0.514286	0.671429
0.719101	1.10112	1.5618		1.3	1.2	1.275		0.557143	0.657143	0.557143
1.10112	1.31461	0.674157		1.225	1.1875	1.175		1.02857	1.47143	1.21429
0.651685	0.977528	1.47191		1.3	1.025	1.3875		0.714286	1.04286	1.2
1.24719	0.955056	0.764045		1.3875	0.6	1.1375		1.34286	0.614286	0.9
0.662921	1.14607	1.4382		1.2875	1.3875	1.1375		0.728571	1.2	1.08571
0.775281	1.31461	1.16854		1.2625	1.25	0.975		0.842857	1.21429	0.714286
0.932584	0.651685	1.13483		0.4125	1.3625	1.8375		0.628571	1.1	1.17143
0.977528	0.685393	1.11236		1.5	0.6	0.825		1.12857	0.971429	0.885714
0.898876	1.07865	1.29213		0.425	0.8875	1.9375		0.585714	0.9	1.41429
1.20225	1.21348	1.23596		1.55	0.95	0.9		0.971429	0.814286	1.32857
0.977528	1.41573	1.5618		0.95	1.075	0.8375		0.485714	1.31429	0.771429
0.550562	0.988764	1.29213		0.775	1.0625	1.05		1.34286	1.11429	0.828571
0.52809	1.20225	1.49438		1.3125	1.2125	1.3875		0.657143	1.17143	0.642857
0.876404	0.550562	0.52809		1.0375	0.9375	0.4375		0.771429	0.985714	0.785714
1.26966	1.21348	0.617978		1.225	1.175	1.225		0.528571	1.51429	0.685714
0.393258	1.08989	1.40449		1.375	0.775	1.175		0.828571	1.24286	0.871429
1	0.808989	1.38202		1.3125	0.9125	1.175		0.6	0.928571	0.5
1.02247	0.786517	0.921348		1.45	0.5375	2.025		0.771429	0.742857	0.6
0.876404	1.2809	1.50562		0.3625	1.225	0.975		1.38571	1.12857	0.557143
1.1236	0.696629	1.31461		1.35	0.9375	1.0875		0.5	0.942857	0.8
0.865169	0.921348	1.40449		0.9	1.175	1.15		1.17143	0.414286	0.742857
1.21348	1.26966	1.10112		0.6125	0.95	1.0625		0.828571	0.871429	0.414286
0.797753	1.01124	1.1236		0.4125	1.35	1.125		1.1	1.25714	0.528571
0.426966	0.449438	1.1573		1.5625	1.2625	0.8375		1.11429	0.842857	1.3
0.494382	1.38202	1.17978		0.55	0.4125	1.15		0.885714	0.842857	0.971429
0.449438	1.37079	0.898876		0.7375	0.3625	0.9625		0.828571	0.728571	0.871429
0.966292	1.35955	1.02247		1.1875	1.125	1.475		1.21429	1.07143	1.44286
0.662921	1.01124	1.08989		1.0625	1.175	1.25		1.25714	1.27143	1.38571
0.808989	1.10112	1.03371		0.975	1.3	1.0625		1.11429	1.21429	0.585714
1.02247	0.775281	1.62921		0.675	1.125	1.125		1.27143	1.51429	0.7
1.35955	0.505618	1.13483		1.125	1.0375	0.85		0.857143	0.985714	0.985714
1.52809	0.719101	1.16854		1.0125	1.0625	1.3625		1.17143	1.17143	0.814286
1.31461	0.393258	0.539326		0.9875	1.6875	1.2125		0.957143	0.985714	0.757143
1.17978	0.674157	1.30337		1.075	1.15	0.6875		1.17143	0.942857	1.42857
1.42697	1.08989	1.29213		0.875	1.35	1.275		0.842857	1.4	1.2
1.08989	1	0.449438		1.125	0.7	1.125		0.928571	0.642857	0.928571
0.561798	1.19101	1.48315		0.7875	0.9375	1.2		1.25714	1.12857	0.457143
0.325843	0.617978	0.449438		0.575	0.9375	1.225		0.871429	1.8	0.714286
0.404494	0.842697	1.19101		0.9125	0.525	0.9		1.25714	1.3	1.04286
0.797753	0.41573	1.53933		1.025	1.65	1.125		0.928571	1.14286	1.4
0.932584	0.88764	1.50562		0.875	1.4625	0.8875		0.728571	1.15714	1.15714
1.34831	1.49438	1.23596		0.775	1.425	1.2375		0.857143	1.12857	1.01429
1.66292	1.1236	1.1573		0.8	0.7375	1.8		0.742857	0.514286	0.571429
0.865169	1.67416	1.48315		0.8	1.225	0.5625		1.12857	1.1	1.11429
0.797753	1.49438	1.51685		0.975	0.55	1.375		0.942857	0.671429	1.07143
1.30337	0.988764	1.11236		0.775	1.625	1.6		0.785714	1.08571	1.17143
0.853933	1.14607	1.2809		1.1125	1.3625	1.8125		0.657143	1.14286	1.07143
0.797753	1	0.359551		0.8875	0.95	1.5		0.757143	1.17143	0.857143
1.41573	1.48315	1.34831		0.6625	1.575	1.1375		0.957143	0.942857	0.971429
0.359551	1.01124	1.1236		0.3625	1.225	1.4375		0.671429	1.2	0.885714
0.808989	1.29213	1.61798		1.1625	1.2	1.0125		0.985714	1.22857	0.871429
1.10112	1.04494	1.20225		1.4125	1.475	0.9625		0.671429	1.41429	1.4
0.977528	0.595506	1.35955		0.85	1.2625	0.8125		0.885714	1.62857	1.58571
1.40449	0.404494	0.426966		0.9125	1.175	1.4625		0.785714	1.11429	1.01429
1.4382	0.955056	1.29213		0.6875	1.425	1.3		0.842857	0.785714	0.771429
0.898876	1.23596	1.02247		1.0875	1.3875	0.3625		0.742857	1.02857	0.628571
0.932584	1.34831	1.4382		0.9375	1.2375	1.1375		1.27143	1.08571	1.52857
0.337079	1.39326	1.10112		0.4375	0.4375	1.3125		1.2	0.885714	0.685714
1.2809	1.07865	1.20225		0.9375	1.45	1.2375		0.857143	0.871429	1.17143
0.797753	1.08989	1.16854		0.6375	0.9625	1.1875		0.485714	0.871429	1.35714
0.696629	1.02247	1.05618		1.2	1.425	1.1125		1.07143	0.942857	0.585714
0.494382	1.21348	1.07865		1.0375	1.1125	0.7875		1.07143	1.04286	1.35714
1.1236	1.04494	1.33708		1.325	1.525	1.0625		0.971429	0.957143	0.928571
2.20225	1.30337	1.16854		1.0875	0.9875	1.125		0.6	0.728571	0.657143
1.11236	1.66292	1.79775		1.0375	1.0125	0.8875		0.671429	0.885714	0.814286
0.382022	1.25843	1.11236		1.05	0.9875	1.35		0.885714	0.657143	0.914286
1.06742	0.707865	1.39326		1.2625	0.8625	1.1875		0.942857	0.757143	0.914286
1.14607	0.977528	1.46067		1.2625	1	1.15		0.828571	0.8	0.6
1.25843	0.88764	1.50562		1.1125	1.2375	1.05		0.871429	0.6	0.614286
0.88764	1.24719	1.52809		1	1.2125	0.3875		1.17143	0.5	0.957143
0.617978	0.404494	1.91011		1.1	1.3875	1.375		0.871429	0.757143	1.01429
0.865169	0.752809	1.35955		1.05	1.175	0.6375		0.6	0.942857	0.557143
1	0.853933	0.460674		1.1875	1.3625	1.1625		0.914286	0.871429	0.6
1.70787	1.4382	0.865169		0.8625	0.7	1.125		0.642857	0.885714	0.7
1.61798	1.1236	0.730337		1.275	0.7125	1.2875		0.914286	0.771429	0.885714
1.05618	0.348315	1.10112		1.1	0.425	1.1875		0.828571	0.885714	0.642857
1.70787	1.04494	0.853933		1.2	0.3875	0.95		1.15714	0.8	0.742857
1.25843	1.19101	1.19101		1.2375	1.075	1.2375		1.25714	0.671429	0.942857
1.38202	0.966292	1.35955		0.875	0.525	1.05		1.55714	0.885714	0.8
0.640449	0.988764	1.41573		1.0375	0.9	0.875		0.771429	0.957143	0.885714
0.898876	1.13483	1.11236		1.2875	0.925	1.6625		1.21429	0.957143	0.971429
1.20225	1.10112	0.404494		1.625	0.7375	1.5		1.04286	0.7	0.857143
0.393258	0.707865	1.19101		0.9375	1.175	0.875		0.442857	1.11429	1.1
1.06742	1.14607	0.707865		1.0125	1.325	0.45		1.14286	0.828571	0.885714
0.483146	0.988764	1.13483		1.5375	1.1875	1.15		0.828571	0.871429	0.985714
0.94382	0.988764	1.23596		1.0125	1.6875	0.775		1.01429	1.15714	0.714286
0.820225	1.16854	1.40449		0.8875	1.025	0.5		1.28571	0.9	1.02857
1.02247	0.685393	1.53933		0.9	1.0125	0.95		1.37143	0.685714	0.757143
0.977528	1.06742	0.88764		1.2125	1	1.2125		1.42857	0.728571	0.5
1.08989	1.19101	1.08989		1.0125	1.2625	1		1.05714	0.857143	0.457143
1.20225	1.52809	2.26966		1.075	1.025	1.0375		1.02857	0.857143	0.757143
1.01124	1.37079	1.33708		0.975	1.2625	0.9875		1.08571	0.942857	0.985714
1.08989	0.932584	1.21348		1.3	1.5875	0.8875		0.571429	0.985714	1.25714
1.04494	0.966292	1.93258		0.45	1.3	0.7875		1.04286	0.985714	0.771429
1.37079	0.404494	1.62921		0.8625	1.175	1.3875		1.12857	0.785714	1.02857
1.05618	1.1236	1.14607		1.1125	1.225	1.225		0.814286	1.38571	1.47143
1.06742	0.910112	1.38202		0.575	0.9875	1.1		0.657143	1.2	0.742857
0.966292	1	1.02247		0.9875	1.575	0.6125		1.24286	1.18571	0.842857
1.20225	1.04494	1.1573		1	1.325	1.0375		1.05714	0.742857	1.57143
0.842697	1.13483	1.41573		0.5125	1.125	0.925		0.928571	0.828571	0.657143
1.10112	1.13483	0.685393		1.1875	1.3625	1.375		0.971429	1.04286	0.714286
0.977528	1.20225	1.14607		0.8125	1.0125	1.1375		1.22857	1.08571	1.44286
1.1236	1.06742	1.32584		0.95	1.3875	1.025		0.885714	0.942857	0.657143
1.03371	1.17978	1.1236		1.1	1.3625	1.0125		1.05714	1.35714	1.01429
0.640449	0.988764	1.16854		0.5875	1.0375	0.9		1.01429	1.35714	0.514286
0.438202	0.842697	1.01124		0.575	0.9625	1.5625		0.842857	0.928571	0.957143
1.05618	1.17978	1.31461		0.95	1.3875	1.1875		0.685714	0.914286	0.485714
1.10112	0.820225	1.55056		1.15	0.9625	1.025		1.32857	0.628571	1.05714
1.06742	1.4382	1.58427		1.35	0.9375	1.225		1.07143	0.885714	1.18571
0.876404	1.22472	0.359551		1.2	0.525	1.3875		0.957143	1.1	0.742857
0.910112	1.22472	1.33708		1.35	1.1375	1.05		0.971429	1.34286	0.457143
1.24719	1.21348	1.75281		1.3125	1.3375	1.3875		0.957143	1.11429	0.728571
1.1236	0.651685	1.26966		1.3	1.875	0.9		0.842857	1.04286	0.771429
1.74157	0.651685	1.57303		1.0375	1.275	0.775		1.08571	0.585714	1
1.08989	1.42697	1.1236		0.6625	1.3125	1.175		0.857143	0.714286	1.22857
1	1.1236	1.80899		1.0625	1.3625	0.375		0.414286	1.07143	0.728571
0.52809	0.831461	1.22472		1.25	1.2875	1.25		0.485714	1.4	1.01429
0.853933	0.831461	2.11236		1.1	1.525	1.4375		0.428571	0.842857	1.02857
1.21348	1.91011	1.76404		0.4875	1.1375	0.9875		0.742857	0.785714	1.1
1.22472	0.898876	1.14607		0.875	0.8875	0.8625		0.885714	0.957143	0.857143
1.14607	0.797753	0.764045		1.2	0.5375	1.75		0.885714	1.02857	0.857143
1.11236	0.629213	1.1236		1.025	0.725	1.0875		0.928571	0.414286	0.442857
0.921348	0.910112	0.325843		1.0375	1.15	0.875		0.828571	1.18571	0.628571
0.88764	0.820225	0.629213		1.1375	1.45	1.2125		1.22857	1.1	0.414286
1.25843	1.19101	0.730337		0.9375	1.2375	1.2625		0.914286	1.18571	0.957143
1.44944	1.08989	1.69663		1.1375	1.15	1.3125		1	1.1	0.971429
0.876404	0.629213	1.53933		1.275	1.0375	0.9125		0.785714	1.05714	0.814286
0.58427	1.19101	1.61798		1.45	0.475	0.9375		0.985714	1.14286	0.685714
0.876404	0.651685	1.13483		1.0375	0.7125	0.8125		0.9	0.985714	0.585714
0.932584	0.595506	0.741573		1.375	0.925	1.125		1.15714	1.21429	0.885714
0.88764	0.932584	1.51685		1.0375	0.9	1.2875		0.871429	1.32857	0.728571
1.13483	0.764045	0.573034		0.7375	1.25	0.8375		1.1	1.04286	1.04286
0.651685	0.651685	1.8427		1.175	1.1	0.8625		1.01429	0.785714	0.742857
0.88764	0.932584	0.88764		1.8875	0.9125	1.1375		0.685714	0.985714	1.21429
0.764045	0.483146	1.46067		2.3125	0.675	1.2		0.985714	1.31429	0.7
0.651685	1.01124	1.5618		1.4875	1.175	0.9		1	0.842857	0.642857
1.13483	0.820225	0.505618		0.875	1.05	0.5		0.9	1.37143	1.27143
0.94382	0.58427	0.337079		1.0375	0.825	1.225		0.814286	1.44286	0.871429
1.13483	0.966292	1.5618		1.2375	1.225	1.1125		1.01429	0.785714	0.814286
1.05618	1.66292	1.57303		0.9	1.1625	0.825		0.985714	0.685714	0.771429
0.595506	0.898876	1.07865		0.975	0.5125	1		0.685714	1.22857	1.22857
0.820225	0.921348	1.83146		0.9125	0.525	1.1		1.15714	1.24286	0.9
0.865169	0.88764	1.44944		0.7875	0.3625	1.175		0.828571	1.4	0.914286
1.04494	1.07865	1.82022		0.95	0.775	0.9125		1.07143	0.614286	0.7
1.17978	0.955056	1.64045		1.3125	1.1875	1.4875		0.9	1.28571	0.914286
1.11236	0.808989	1.39326		1.2375	1.4625	1.0375		0.557143	0.814286	0.585714
0.752809	0.741573	1.40449		0.3875	1.425	1.15		0.742857	1.01429	1.3
1.21348	0.58427	1.42697		0.5125	1.1375	1.2		0.714286	0.842857	0.642857
1.19101	1.34831	1.25843		1.175	1.2125	1.45		1.07143	0.757143	0.9
1.14607	1	1.59551		0.8375	1.175	1		1.12857	1.44286	0.857143
0.651685	0.898876	1.10112		1.0125	1.5375	1.225		0.871429	0.9	1.31429
1.39326	0.752809	1.44944		1.625	0.3875	1.025		1.05714	0.971429	1.61429
0.775281	1.1573	1.74157		0.7375	1.1875	0.875		1.21429	0.928571	1.21429
0.752809	1.30337	1.08989		0.625	1.25	0.9		1.2	0.942857	0.771429
1.1573	1.34831	1.33708		0.95	1.4625	0.725		0.671429	1.3	0.771429
0.910112	0.898876	2.32584		1.1	1.025	1.25		1.05714	0.942857	0.685714
1.03371	0.977528	1.31461		1	1.1875	0.7125		1.15714	1.01429	1.17143
0.786517	0.988764	0.516854		1.025	1.525	1.3125		0.942857	0.814286	0.9
1.42697	1	1.14607		0.6625	1.275	1.1125		0.457143	1.04286	0.771429
0.719101	1.2809	1.48315		1	1.1	1.05		1.08571	0.971429	1.17143
1.04494	1.2809	0.674157		1.175	1.1375	0.6625		1.55714	0.985714	0.814286
1.20225	1.02247	1.57303		0.425	1.7875	0.7625		0.957143	0.842857	1.25714
0.910112	1.06742	0.707865		0.7875	1.6875	1		1.71429	1.07143	0.8
0.741573	0.865169	0.404494		1.1125	0.55	1.2375		1.11429	1.47143	1.01429
0.775281	0.741573	1.82022		1.125	0.675	0.85		0.842857	0.857143	1.21429
1.46067	1.01124	1.25843		0.95	1.425	0.825		0.871429	0.914286	0.857143
0.921348	0.337079	0.955056		1.2	1.55	1.0125		1.54286	0.457143	0.8
0.685393	1.14607	0.730337		0.8375	0.8375	1.3625		0.714286	1.04286	0.8
0.932584	1.17978	1.20225		1.375	1.3875	1.3375		1.1	1.01429	0.7
0.955056	1.11236	1.37079		1.075	0.8875	0.8375		0.585714	0.985714	1.07143
1.21348	0.775281	1.33708		1.475	0.85	1.25		1.28571	1.05714	0.885714
0.977528	1.1573	0.898876		0.85	1.3	0.9875		0.957143	0.985714	1.27143
1	1.29213	0.752809		0.675	0.8625	1.2		1.14286	0.728571	0.714286
0.977528	0.52809	1.38202		1.0375	1.075	1.2		0.685714	0.742857	0.6
1.1236	0.94382	1.26966		0.5	0.975	0.5875		1.04286	1.04286	0.985714
1.23596	0.988764	0.921348		0.5125	1.3	0.8		1.08571	0.442857	1.11429
1.1236	0.348315	0.516854		0.8375	1.1625	1.4		1.64286	1.11429	1.11429
0.752809	1.01124	0.595506		1.075	0.9	1.4375		1.1	0.871429	0.9
0.516854	1.03371	1.07865		0.8125	1.3	0.975		1.05714	0.771429	0.785714
1.05618	1.11236	1.07865		0.8125	1.25	0.95		0.985714	1.28571	0.771429
1.19101	1.4382	1.38202		0.825	1.125	1.0625		0.871429	0.857143	0.814286
0.370787	1.47191	1.21348		1.175	1.0375	1.0625		1.24286	0.757143	0.585714
0.977528	1.14607	0.741573		0.85	0.925	1.0125		1.5	0.757143	0.757143
1.05618	0.921348	1.33708		0.6625	0.7625	1.1125		1.18571	0.957143	0.814286
0.966292	1.39326	1.02247		1.0875	1.275	1.375		0.942857	0.8	0.985714
0.94382	1.02247	0.741573		1.275	1.2375	0.95		0.985714	0.971429	0.785714
1.46067	1.25843	0.539326		0.8375	1.125	0.4		0.857143	0.885714	0.785714
1.1236	0.764045	1.19101		0.875	0.9875	0.9625		0.585714	0.9	0.471429
1.46067	0.404494	1.08989		0.9625	1.475	1.2375		1.34286	0.814286	0.542857
0.94382	1.50562	1.22472		1.05	0.8125	1.2125		0.971429	0.957143	1
0.966292	0.494382	0.348315		1.275	0.95	1.4625		1.2	0.928571	1.05714
1.10112	1.13483	0.797753		0.525	0.8625	1.6625		1.05714	0.942857	0.742857
0.865169	1.06742	1.22472		0.9625	1.2875	1.725		0.985714	0.485714	0.471429
0.786517	0.617978	1.4382		1.3	0.875	1		0.771429	1.12857	0.814286
0.977528	1.04494	1.02247		1.125	1	1.0875		0.771429	1.14286	1.1
0.977528	1.40449	0.730337		1.2125	1.2625	1.1		0.9	0.985714	0.814286
1.4382	0.988764	1.11236		0.5875	1.2375	0.3625		0.828571	0.914286	1.3
0.966292	1.53933	1.17978		1.2	1.125	0.55		1.44286	1.02857	0.757143
0.696629	1.51685	1.01124		1.1625	0.875	1.3125		0.828571	0.571429	0.714286
0.94382	1.29213	1.57303		0.9125	1.5625	0.4125		1.15714	0.971429	0.828571
0.382022	0.550562	1.17978		1.3	0.425	1.1625		0.928571	1.12857	1.08571
0.52809	1.19101	1.19101		1.2	1.175	0.8875		0.942857	0.914286	0.614286
1.24719	1.26966	0.337079		1.5875	1.7375	1.55		0.842857	0.742857	1.35714
0.595506	0.955056	1.11236		1.5375	0.8625	1.425		0.714286	0.928571	1.3
0.853933	0.88764	1.40449		1.175	0.9	1.3875		0.871429	1.31429	0.842857
0.876404	1.22472	1.25843		1.475	0.475	0.775		1.1	0.914286	1.04286
0.94382	1.22472	0.88764		0.8875	1.0625	1.125		0.642857	0.971429	0.928571
0.966292	1.13483	1		1.5125	1.0875	0.8875		1.02857	1.1	0.928571
0.966292	0.977528	1.33708		1.2625	1.4375	1.425		0.9	1.01429	0.928571
0.719101	0.730337	1.17978		1.0875	1.475	0.825		1.15714	0.742857	0.885714
1.1573	0.932584	1.55056		1.0875	0.45	0.8375		0.857143	0.971429	0.971429
0.977528	1.32584	1.39326		0.725	1.025	1.1		0.9	1.05714	0.8
1.4382	1.41573	1.48315		0.525	1.4	1.45		0.957143	1.52857	0.828571
1.44944	1.52809	0.921348		1.05	1.1	0.5625		1.05714	1.02857	1.17143
1.50562	1.38202	0.662921		1.65	1.0875	1.3625		0.685714	1.28571	0.571429
0.932584	1.2809	1.97753		0.7125	0.9625	1.525		1	0.6	0.785714
0.786517	0.382022	1.86517		1.4125	1.5	1.2625		1	0.885714	1.11429
0.94382	1.02247	1.40449		0.9625	1.075	0.4		1.17143	1.28571	0.857143
1.22472	0.719101	1.44944		1.4375	1.0375	1.2625		1.2	0.857143	0.942857
0.707865	0.707865	1.07865		1.1375	1.05	1.0625		0.757143	0.5	0.942857
0.988764	1.21348	0.797753		0.45	0.8375	0.6375		1.1	0.585714	0.857143
0.775281	1.10112	1.41573		0.425	0.5125	1.0875		0.942857	1.54286	1.17143
0.426966	1.06742	1.4382		0.775	0.4375	1.5		0.714286	0.728571	1.1
0.988764	1.19101	1.20225		0.8875	1.075	0.9125		0.914286	1.28571	1
0.775281	1.48315	1.16854		0.8875	1.4625	1.0125		1.12857	0.942857	0.785714
0.955056	0.449438	1.11236		0.7875	0.4625	1.0375		0.942857	0.857143	0.885714
0.831461	1.69663	1.2809		1.2625	1.4375	1.4875		0.928571	1.38571	0.9
1.34831	1.41573	1.22472		0.875	1.0625	1.325		0.714286	1.34286	0.428571
0.483146	0.966292	1.30337		1.225	1.25	1.575		0.942857	1.12857	0.757143
0.921348	1.32584	1.17978		1.2625	0.85	1.2125		1.11429	1.02857	0.714286
1.33708	0.898876	1.39326		1.0375	0.45	1.25		0.942857	0.857143	0.485714
1.06742	0.58427	1.22472		0.9875	0.675	1.2625		0.828571	1.01429	0.542857
1.16854	1.49438	1.30337		0.9625	0.9375	1.45		1.18571	1.14286	1
0.741573	0.460674	1.41573		0.625	0.925	0.9625		1.11429	0.557143	0.971429
1.05618	1.57303	1.07865		0.85	1.1125	1.125		1.37143	1.17143	0.757143
1.03371	0.662921	1.38202		0.9	1.2875	0.825		0.885714	0.728571	0.885714
1.65169	1	1		1.025	0.5875	0.925		1.28571	1.38571	0.685714
1.51685	1.07865	1.55056		1.125	1.35	0.8375		1.21429	1.4	0.885714
1.16854	1.31461	1.29213		0.5375	0.85	1.1875		1.04286	1.07143	0.7
0.921348	1.50562	1.13483		0.475	1.025	1.2875		0.557143	1.14286	0.871429
0.966292	0.853933	0.966292		0.95	1.4	1.3375		0.7	1.01429	1.11429
0.88764	1.16854	1.20225		1.2875	0.775	1.7625		1.42857	0.985714	1.14286
1.04494	1.29213	1.22472		0.8	0.5875	1.1875		1.05714	0.871429	0.857143
1.04494	0.550562	1.05618		1.1875	0.975	1.025		0.985714	1.02857	1.35714
1.1573	0.764045	0.831461		1.0625	1.125	1.4875		0.942857	1.37143	0.6
0.988764	0.730337	0.550562		0.825	0.8375	1.3375		1.15714	1.11429	0.771429
1.17978	0.651685	0.730337		0.775	0.9	1.1875		0.985714	0.814286	0.928571
1.74157	0.494382	1.17978		0.9375	1.0375	1.3625		0.828571	0.528571	0.757143
0.910112	1.57303	1.37079		1.2375	0.85	1.2		0.828571	0.942857	1
1.1573	1.1236	1.23596		1.025	0.975	0.7		0.885714	0.928571	0.9
0.842697	0.52809	0.797753		0.9875	0.7	1.575		0.742857	0.742857	0.885714
1.17978	0.898876	1.34831		0.9125	0.6	0.85		0.942857	1	0.885714
0.393258	0.910112	0.786517		1.3625	1	1.1		0.471429	1.05714	0.7
0.865169	0.842697	0.674157		0.375	1.3125	1.5875		1	1.14286	0.585714
0.820225	0.404494	1.32584		1.625	0.9	1.275		1.08571	1.14286	0.842857
1.16854	1.22472	0.640449		1.1125	1.2	1.0625		0.757143	0.957143	0.857143
0.382022	0.41573	0.966292		1.3375	0.975	0.775		0.942857	1.42857	1.05714
1.33708	1.14607	0.977528		1.175	1.425	0.85		1	0.628571	0.971429
0.752809	1.5618	0.382022		1.2125	0.9375	1.2625		1.24286	0.957143	0.757143
1.02247	1.06742	1.69663		1.3625	0.95	0.95		1.12857	0.857143	0.957143
1.2809	1.61798	1		1.475	0.875	0.9		0.942857	0.814286	0.514286
1.06742	1.44944	1.24719		1.2875	0.8625	1.0375		1.31429	0.785714	1.3
1.19101	1.47191	1.08989		0.9875	1.175	0.65		0.971429	0.957143	0.942857
1.42697	1.03371	1.13483		1.3125	0.975	0.95		1.02857	1.37143	0.814286
0.966292	1.21348	0.977528		1.025	0.7	1.0125		0.942857	1.25714	1.04286
0.337079	1.17978	1		0.6375	0.925	1.1375		0.871429	0.7	1.02857
0.853933	1.08989	0.910112		0.7375	0.575	0.975		0.842857	0.842857	0.742857
0.707865	0.876404	1.01124		1.075	1.0125	0.975		0.6	1	1.3
0.662921	1.22472	0.966292		0.95	1.0375	1.175		1.07143	1.1	0.885714
1.32584	1.23596	1.2809		0.6875	1.2625	1.1625		0.885714	1.02857	0.9
1.31461	1.08989	1.24719		0.8375	0.925	1.2625		1.41429	0.857143	1.31429
0.820225	0.842697	0.404494		1.05	1.05	1.25		0.942857	0.885714	1
0.41573	1.19101	1.40449		0.9625	1.05	1.2		0.957143	0.728571	0.885714
0.662921	1.39326	0.516854		0.5875	1	1.4625		0.942857	1.04286	0.614286
0.955056	1.05618	1.42697		0.3625	0.3625	0.85		0.5	1.08571	0.857143
0.921348	1.25843	1.75281		0.4875	0.8125	0.7		0.7	0.657143	0.728571
0.921348	1.02247	1.34831		0.475	0.9875	0.9375		0.985714	1.28571	1.01429
1.20225	1.13483	1.37079		1.025	1.2	1.05		1.31429	0.928571	1.04286
0.651685	0.94382	1.14607		1.1125	1.1625	1.175		1.02857	1.37143	1.27143
1.19101	1.37079	1.01124		0.4375	0.7125	1.05		1.11429	0.8	0.9
0.337079	0.719101	1		0.925	0.625	0.8625		0.985714	1.27143	1.02857
1.17978	1.24719	0.977528		0.9125	0.625	0.9625		1.07143	1.1	1.41429
0.921348	1.14607	1.40449		0.6625	1.2125	1		0.9	1	0.542857
0.460674	1.66292	1.40449		0.5125	1.3375	1.2		1.01429	1.22857	0.871429
1.19101	1.17978	1.33708		1.05	0.9875	0.9		1.04286	0.942857	0.9
1.24719	1.11236	0.685393		1.125	0.95	1.3125		0.971429	1.2	1
0.539326	1.24719	0.865169		0.7	0.425	0.8		0.857143	0.5	1.15714
1.50562	0.898876	1.04494		0.875	0.8	1.3625		0.871429	1.41429	0.928571
0.94382	1.24719	1.08989		0.9875	0.825	1.1875		0.871429	1.1	0.842857
0.47191	0.483146	0.876404		1.4125	0.4625	1.0625		1.08571	1.3	0.942857
0.764045	1.11236	0.94382		0.8875	1.45	1.0875		1.05714	1.45714	0.785714
1.42697	1.05618	1.24719		1.2	1.2875	1.1625		0.9	0.985714	0.885714
1.31461	1.14607	0.876404		0.5	0.975	1.15		1.01429	1.15714	1.25714
0.966292	1.5618	1.33708		0.575	0.675	1.1125		1.28571	0.9	0.714286
1.20225	1.06742	1.78652		1.025	0.525	1.475		0.8	1.31429	1.21429
1.02247	1.69663	1.32584		0.975	0.875	1.125		1.17143	0.757143	0.842857
0.404494	1.25843	1.48315		0.8625	1.1875	1.1125		0.6	0.942857	1.01429
0.921348	1.44944	1.59551		0.575	1.2625	1.2125		0.914286	1.08571	0.757143
0.988764	1.02247	1.35955		1.2375	0.9625	1.05		0.828571	1.44286	0.785714
1.02247	0.932584	1.4382		0.5875	0.9375	1.125		1.35714	1.11429	1.37143
0.842697	1.06742	1.4382		0.8125	0.775	1.1875		1.24286	1.05714	1.08571
0.707865	0.797753	1.37079		1.1625	0.7125	0.6		0.8	1.11429	0.8
1.21348	0.752809	1.38202		1.2625	0.575	1		0.828571	1.08571	0.7
1.38202	1.40449	1.21348		0.9	1.45	0.7875		0.828571	0.857143	0.871429
0.988764	0.775281	1.19101		1.025	0.925	1.1125		1.12857	0.957143	0.9
1.02247	1.05618	1.86517		0.675	1.4375	1.2625		0.842857	0.971429	0.542857
1.13483	1.11236	1.34831		0.7625	1.2875	0.85		1	1.37143	0.971429
1.24719	0.921348	1.79775		1.0625	0.4	0.9125		1.15714	0.928571	0.9
0.898876	1.07865	1.74157		1.0375	0.975	1.0625		1.45714	0.842857	0.985714
0.977528	1.33708	1.34831		0.875	0.9625	1.2375		1.18571	0.957143	0.814286
1.26966	1.07865	1.06742		0.7375	0.725	1.2		1.27143	1.25714	1.14286
1.13483	0.977528	1.19101		0.8375	0.9875	1.05		1	1.14286	0.885714
1.35955	1.1236	1.35955		1.125	0.75	0.85		0.757143	0.814286	1.11429
1.1236	1.30337	1.1573		1.05	1.3	1.0125		1.51429	1.02857	0.871429
1.03371	1.02247	1.75281		0.7375	0.8375	0.9625		1.22857	1.14286	0.971429
1.59551	1.53933	1.40449		0.8375	0.9875	1.0625		1.22857	1.01429	0.914286
0.494382	0.955056	0.550562		1.0375	0.575	1.0375		1.31429	1.17143	0.871429
0.842697	1.16854	0.977528		0.9125	0.775	0.75		1.18571	0.942857	0.614286
1.20225	1.2809	1.31461		0.975	0.75	0.8		0.9	1.14286	0.785714
1.42697	0.955056	1.40449		1.025	0.8625	1.2625		0.842857	1.68571	0.814286
1.08989	1.41573	1.75281		0.9	0.9375	1.775		0.885714	0.942857	0.914286
0.359551	1.4382	1.25843		0.9	1.0125	1.25		0.814286	1.4	0.985714
1.01124	1.4382	1.1573		1	0.925	1.5125		0.457143	0.985714	0.985714
0.977528	0.921348	1.41573		0.7125	1.2125	1.4125		1.04286	1.2	1.47143
1.11236	1.26966	0.359551		0.875	1.1375	1.0625		1.05714	1.12857	1.41429
1.22472	1.03371	1.16854		1.1	0.6	0.725		1.07143	0.742857	1.1
0.382022	1.22472	0.52809		0.95	0.6625	0.8875		1.28571	0.9	0.757143
0.898876	1.34831	1.52809		0.8	0.4625	0.9875		0.8	0.985714	1.14286
1.03371	1.23596	0.786517		0.6125	0.9	1.325		1.25714	0.857143	1.04286
1.11236	1.25843	1.14607		0.7625	1.1125	1.6875		1.11429	1.02857	0.642857
1.31461	0.977528	1.47191		1.2	0.825	1.3		0.871429	0.742857	1.3
1	1.24719	0.88764		0.8375	0.8375	0.7625		1.1	1.28571	0.642857
0.932584	0.393258	1.69663		1.15	1.6125	1.5		1.01429	0.542857	0.742857
0.853933	0.932584	1.85393		0.825	0.9	1.0625		0.757143	0.842857	0.957143
0.483146	1	1.34831		1.3125	0.8875	1.1625		0.928571	1.07143	0.914286
1.03371	0.910112	1.42697		0.875	0.525	1.3		1.31429	0.942857	0.7
0.730337	1.11236	1.17978		1.1375	0.5	1.5875		1.78571	0.957143	0.628571
1.06742	0.775281	1.30337		0.55	1	0.875		1.01429	1.08571	0.742857
0.977528	0.539326	0.438202		1.1375	0.775	1.225		1.12857	1.05714	0.885714
1.03371	0.58427	1.70787		1.15	0.475	0.9875		1.45714	0.642857	0.814286
1	0.47191	1.31461		1.325	1.525	1.3375		1.37143	0.971429	0.971429
0.865169	1.20225	1.35955		0.65	1.8125	1.5		1.02857	0.885714	1.25714
0.393258	0.775281	1.39326		1.225	1.1375	1.375		0.9	0.428571	1.18571
0.94382	0.348315	0.797753		1.175	1.0625	1.4625		1.08571	0.857143	0.8
1.11236	1.41573	1.34831		1.15	0.8125	1.7875		1.45714	1.01429	0.842857
1.19101	1.01124	0.674157		1.0875	1.05	1.5		1.14286	1.02857	0.814286
1.1236	1.35955	1.60674		1.1	0.95	1.1375		1.01429	0.9	0.814286
1.1573	1.23596	1.8427		1.3	0.925	1		0.942857	0.814286	0.9
1.07865	1.34831	1.80899		1.1	1.0375	1.2		1.07143	0.914286	0.814286
1.01124	0.988764	0.404494		0.7125	1.2375	1.05		0.957143	0.8	0.885714
2.05618	1.34831	1.61798		0.95	1.075	1.3625		0.942857	0.428571	0.585714
1.31461	1.20225	1.91011		0.8875	1.275	1.025		0.671429	0.485714	0.8
1.23596	1.1236	1.22472		0.7125	1.125	1.0375		0.414286	0.942857	0.8
0.382022	1.30337	1		0.6	0.975	1		1.08571	0.885714	1.3
1.22472	1.20225	1.35955		0.85	0.575	0.875		1.08571	0.742857	0.885714
1.49438	0.808989	1.1573		0.8625	0.6375	0.825		1.18571	0.771429	0.9
1.23596	0.932584	0.449438		0.95	1.2	0.9875		1.3	1.12857	1.17143
1.31461	0.988764	1.21348		0.7875	0.375	1.2625		1.21429	0.728571	0.942857
1.42697	1.04494	1.24719		0.55	1.425	1.8		0.842857	1.22857	0.757143
0.910112	1.39326	1.73034		0.575	1.0125	1.4125		0.642857	0.742857	0.814286
1.16854	1.21348	1.17978		1.2375	1.1125	0.4125		1.11429	1.11429	1.01429
0.898876	1.31461	1.35955		0.7625	1.25	0.9875		1.05714	0.885714	0.457143
0.988764	1.04494	1.31461		0.9125	1.025	0.5625		0.9	1.3	0.457143
1.4382	0.932584	1.13483		0.975	0.7625	0.95		0.557143	0.814286	0.585714
1.20225	0.910112	0.730337		1.3	0.975	0.925		1.41429	0.928571	0.685714
1.16854	1.06742	1.23596		0.6	1.1625	1.0375		1	0.971429	1
0.764045	1.08989	1.75281		0.625	0.9625	0.7125		0.742857	0.928571	1.4
0.955056	1.59551	1.79775		1.25	1.025	1.4875		0.785714	0.671429	0.985714
0.393258	1.04494	1.34831		1.1375	1	1.4875		1.45714	0.928571	1.51429
0.730337	1.04494	1.73034		0.925	0.625	1.35		1.04286	1.01429	1.25714
1.14607	1.02247	1.10112		0.95	0.9	1.1125		0.957143	0.671429	1.17143
1.32584	1.35955	1.47191		0.7125	1.1125	1.1		1.27143	1.04286	1.14286
1.2809	1.14607	1.20225		1	0.9125	1.5125		1.18571	1.1	0.857143
1.38202	0.898876	0.539326		0.8875	1.15	1.0875		1.42857	0.428571	1.24286
1.14607	1.23596	0.741573		0.825	0.8375	1.15		0.657143	0.628571	0.985714
1.14607	1.14607	1.30337		0.9875	0.675	1.0125		0.885714	0.828571	0.828571
0.505618	1.37079	1.86517		0.7625	1.025	1.2125		1.21429	0.9	1.02857
0.730337	0.58427	0.370787		1.1125	1.0375	0.9625		0.785714	0.928571	1.04286
0.573034	0.662921	1.23596		1.45	0.9625	0.875		0.957143	0.885714	0.8
0.730337	1.20225	1.16854		1.15	1.0375	0.8125		1.15714	0.957143	1.35714
0.606742	0.966292	1.29213		1.7625	1.3875	1.375		1.18571	0.857143	0.914286
0.921348	1.41573	0.932584		1.3	1.1875	1.425		0.771429	1.28571	1.32857
0.932584	0.337079	0.808989		1.375	1.0625	1.475		0.971429	1.15714	0.928571
0.786517	2.10112	1.21348		0.55	0.875	1.125		1.12857	1.02857	0.414286
1.17978	1.30337	1.07865		0.5875	1.2125	1.0375		0.942857	0.914286	0.871429
0.460674	1.04494	1.23596		1.35	1.2875	1.625		0.857143	0.942857	1.21429
1.19101	1.46067	1.46067		0.5875	1.3125	1.2		0.814286	1.34286	0.785714
0.561798	1.19101	0.707865		1.425	1.2125	0.4375		0.857143	1.32857	0.557143
1.17978	1.48315	1.50562		1.2125	1	1.3375		1.02857	0.442857	0.528571
0.41573	0.52809	1.40449		0.95	1.0125	1.3375		1.27143	0.9	1.51429
1.05618	1.39326	1.20225		0.95	0.7625	0.875		0.871429	1.32857	0.971429
0.842697	0.685393	1.1573		0.8625	0.5375	0.9625		1.05714	0.9	1.12857
0.853933	1.10112	1.21348		1.1375	1.15	1.025		0.857143	0.728571	0.871429
1.06742	0.730337	1.37079		0.925	0.7875	1.575		1.22857	1.11429	0.957143
1.30337	1.10112	1		0.8375	1.0625	1.55		0.942857	0.585714	1.15714
1.21348	0.865169	1.21348		0.5875	0.8	0.9		0.942857	0.942857	0.957143
1.21348	1.49438	1.46067		0.7	0.7125	1.65		1.32857	1.21429	0.914286
0.58427	1.21348	1.61798		0.625	0.7875	1.4875		1.27143	1.07143	0.914286
0.898876	0.662921	1.61798		1.075	0.925	0.825		1.07143	1.31429	1.21429
1.14607	0.674157	1.89888		0.9625	1.2125	1.1375		1.34286	1.02857	0.942857
0.696629	0.966292	0.550562		0.9	0.875	1.4125		0.785714	0.814286	0.528571
0.910112	1.10112	1.1236		0.6	0.9625	1.6625		1.27143	0.885714	1.37143
1.19101	1.40449	1.68539		0.5	0.85	1.2125		1.21429	0.728571	1.04286
1.26966	0.865169	1.35955		1.0875	1.025	1.1125		1.01429	0.871429	1
0.932584	0.617978	1.74157		1.1625	0.725	1.25		1.17143	1.02857	0.928571
1.04494	1.13483	1.13483		0.8625	0.75	0.9375		0.971429	1	0.857143
0.910112	1.14607	1.21348		1.2625	0.7625	1.325		1.22857	1.12857	1.01429
0.842697	1.48315	1.31461		0.9625	0.775	1.3125		1.08571	0.985714	1.38571
0.88764	1.25843	1.51685		1.05	1.2625	1.0875		1.02857	0.8	0.642857
1.01124	1.20225	1.4382		0.9875	0.85	1.45		1.32857	1.32857	0.428571
1.19101	1.38202	1.03371		0.875	0.8875	1.5375		1.04286	0.785714	0.928571
1.1236	1.07865	1.53933		0.7625	0.85	1.4875		1.07143	0.9	1.41429
0.853933	0.988764	1.70787		0.8875	1.1625	0.45		1.15714	0.7	1.22857
1.11236	0.359551	1.30337		1.1875	0.7625	1.625		1.27143	1.05714	0.857143
1.03371	1.31461	1.77528		0.875	0.6875	0.825		0.985714	1.22857	1.31429
0.910112	1.40449	0.370787		0.975	0.65	1.4875		1.12857	0.728571	0.557143
1.06742	0.94382	1.32584		0.55	0.375	1.5625		0.7	1.31429	0.442857
1.14607	1.29213	0.775281		1.0625	0.7875	1.1		1.2	0.714286	1.37143
0.955056	0.797753	1.21348		1.175	1.3375	1.0625		0.771429	1.44286	0.642857
0.977528	0.977528	1.22472		1.1625	0.575	1.4125		0.914286	0.957143	0.7
1.08989	1.17978	1.42697		1.225	0.6875	1.275		1.2	1.12857	0.8
0.797753	1.48315	1.80899		0.875	1.25	0.95		1.01429	1.11429	0.657143
0.853933	1.37079	1.33708		0.9	0.5	1.475		0.928571	0.857143	0.757143
0.94382	1.26966	1.53933		0.8875	0.575	1.2625		1.32857	0.942857	1
0.865169	1.47191	1.03371		1.825	1.5	1.2125		1.42857	0.842857	1.25714
1.05618	1.44944	0.550562		0.525	1.3125	1.5		0.871429	1.35714	1.04286
1.10112	1.57303	0.898876		1.325	1.425	0.9375		1.11429	1.6	0.714286
0.921348	1.17978	1.40449		0.7625	1.075	1.125		1.31429	0.971429	1.28571
0.910112	1.19101	1.10112		0.9	1.1	1.45		1.32857	1.25714	0.742857
0.606742	0.47191	1.24719		0.9125	0.9875	1.7		1.5	1	1.04286
0.58427	0.696629	1.21348		1.2625	0.875	1.25		1.07143	0.9	0.857143
1	1.22472	1.48315		1.075	0.775	1.625		1	1.17143	0.7
0.955056	0.52809	1.42697		1.25	0.725	1.325		0.985714	0.942857	1.22857
0.808989	1.16854	1.31461		1.0875	0.8125	0.9		0.771429	1.12857	0.742857
0.797753	0.955056	1.07865		1.0625	0.825	1.225		1.22857	0.428571	0.814286
0.764045	1.22472	1.40449		1.15	0.8	1.45		1.35714	0.671429	1
0.359551	1.17978	0.41573		0.5625	0.9875	1.7375		0.514286	1.07143	0.871429
0.348315	1.22472	1.38202		0.8875	0.8375	1.1375		0.871429	0.842857	1.5
0.707865	1.1236	1.05618		0.875	0.525	0.7625		0.714286	0.885714	0.542857
1.47191	0.685393	1.07865		1.3	0.8	1.025		0.971429	1.38571	0.6
0.977528	1.21348	1.07865		1.1875	0.9125	0.925		0.942857	0.771429	0.785714
1.61798	0.842697	1.11236		0.6	1.3	1.1375		0.9	1.08571	1.08571
1.19101	0.921348	1.22472		0.55	1.2375	0.9625		1.32857	0.857143	1.34286
1.03371	0.741573	1.1236		0.6	1.4625	0.85		1.08571	1.05714	1.24286
1.10112	0.786517	1.06742		0.7875	0.8375	1.2375		0.614286	1.01429	1.41429
0.88764	1.13483	1.10112		1.2	1.225	1.025		0.971429	1	1.1
1.1236	1.17978	1.59551		0.8	1.075	1.15		1.02857	1.15714	0.871429
1.07865	1.25843	1.26966		0.5875	1.525	0.7875		1.7	0.971429	0.671429
0.842697	1.89888	1.78652		0.85	0.8375	0.95		0.914286	0.871429	0.7
0.820225	0.573034	1.10112		0.925	1.225	1.05		1.41429	0.928571	0.657143
1.26966	1.11236	0.651685		1.15	0.3875	1.1125		1.15714	1.02857	1.14286
0.898876	0.820225	1.33708		1.2125	0.875	1.05		0.8	0.8	1.2
1.03371	1.48315	0.741573		0.8875	0.7875	0.95		1.27143	0.971429	0.914286
1.10112	0.865169	0.595506		0.8625	1.175	0.7625		1.35714	0.942857	1.31429
0.876404	0.977528	1.23596		1.05	1	1.0125		0.814286	0.871429	0.771429
0.561798	0.932584	1.19101		1.175	0.575	1.45		0.985714	1	0.714286
0.865169	1.08989	0.550562		1.5375	0.4875	0.775		0.557143	1.38571	1.15714
1.26966	1.25843	0.955056		1.1	0.85	1.7625		1.32857	1.37143	0.714286
1.25843	0.94382	0.674157		1.4375	0.9375	0.45		0.928571	0.971429	0.971429
1.25843	0.606742	1.13483		1.025	1.1875	1.1625		0.457143	1.24286	0.942857
1.20225	0.921348	1.2809		0.675	0.5	0.9875		0.671429	1.2	0.957143
1.7191	1.04494	1.17978		1.0875	0.825	1.0125		1.34286	0.785714	1.05714
1.06742	1.14607	1.14607		0.4875	1.3	1.0875		1.3	0.8	1.31429
0.94382	1.40449	1.26966		0.875	0.9125	1.7125		1.04286	1.05714	1.01429
1.24719	1.11236	1.48315		1.4375	0.6125	1.2625		1.42857	1.15714	0.742857
1.17978	1.16854	1.44944		0.775	1.075	1.6625		0.985714	0.757143	0.971429
1.11236	0.786517	1.1573		1	0.8375	0.8875		1.08571	0.9	1.2
1.37079	1.01124	1.1573		0.3875	0.7875	0.8875		1.15714	0.728571	1.27143
0.898876	0.707865	1.66292		1.375	0.4875	1.325		1.05714	1.02857	0.771429
0.707865	1.41573	0.382022		1.1125	0.65	1.325		1.3	0.571429	0.8
0.820225	1.08989	0.932584		1.4375	0.9625	1.125		1.17143	0.8	0.742857
0.764045	0.932584	0.606742		0.975	0.9125	1.0125		1.28571	0.842857	0.728571
1.19101	1.24719	1.10112		1.675	0.45	1.35		1.41429	0.742857	1.02857
1.11236	1.48315	2.07865		0.875	0.3625	0.9875		1.45714	0.614286	0.442857
1.75281	0.617978	0.595506		0.4125	0.475	1.15		0.928571	0.8	0.971429
1.5618	0.730337	1.13483		0.7875	0.65	1.5125		0.928571	0.728571	0.8
1.35955	1.32584	0.573034		1	0.825	0.8125		1.58571	1.11429	0.571429
0.393258	1.76404	1.33708		0.475	1.05	0.875		1.27143	0.771429	0.785714
1.33708	0.662921	1.19101		0.75	1.2	1.4625		1.48571	0.7	1.08571
1.1236	1.13483	0.483146		1.1875	1.4625	0.6375		1.12857	0.828571	0.785714
1.01124	1.30337	0.898876		1.0375	1.1875	1.15		0.9	0.642857	0.957143
1.5618	0.393258	1.07865		1.6375	0.825	1.0375		1.54286	0.814286	0.885714
0.910112	0.853933	1.37079		1.0125	1.025	1.4		0.871429	1.12857	0.914286
0.921348	1.04494	1.20225		1.4375	0.8625	0.9375		1.17143	1.07143	1.02857
1.24719	1.03371	1.14607		1.3375	0.9375	0.675		1.4	0.914286	0.814286
1.2809	1.06742	1.33708		1.4	0.9625	0.7375		1.34286	0.985714	0.642857
0.865169	1.73034	1.37079		0.875	0.95	0.65		1.05714	1.25714	0.585714
1.11236	0.483146	1.21348		0.9375	0.925	1.0125		1.02857	1.12857	0.614286
0.932584	1.33708	0.94382		1.325	0.9875	1.425		0.957143	0.685714	0.814286
1.07865	1.59551	1.06742		1.3	0.3625	1.3125		0.942857	0.857143	1.11429
0.786517	1.23596	1.29213		0.7875	0.8125	1.2875		1.07143	1.04286	0.842857
0.52809	1.24719	0.808989		0.45	1.0875	1.3875		1.31429	0.985714	1.31429
1.42697	1.02247	1.05618		1.0125	0.95	1.2375		1.24286	1.32857	1.21429
0.853933	1.17978	0.932584		0.8375	0.95	0.8125		0.671429	0.914286	1
1.93258	1.04494	0.573034		1.025	0.85	1.0875		0.785714	0.414286	1.52857
1.01124	1.67416	1.29213		0.675	0.7625	1.175		0.428571	0.828571	1.54286
1.14607	0.966292	1.48315		1.2625	1.075	1.4125		0.871429	1.2	1.27143
0.94382	1.13483	1.53933		1.225	0.65	0.95		0.9	1.01429	1.12857
1.03371	1.05618	0.550562		0.7	0.9625	1.3		1.07143	0.971429	1.22857
1.19101	0.88764	1.05618		0.75	1.2375	1.1125		0.828571	0.685714	1.08571
1.31461	0.932584	0.404494		1	1.25	1.05		0.814286	1.02857	1.4
0.382022	0.88764	0.932584		1.0125	0.8125	1.1375		0.914286	0.771429	0.871429
1.22472	0.955056	1.01124		1.025	1.0375	1.1		1.05714	0.985714	0.785714
0.966292	0.876404	0.449438		1.4	0.8625	1.2875		1.38571	0.657143	0.771429
0.752809	0.853933	0.786517		0.975	0.7375	1.1625		1.07143	0.528571	1.01429
0.977528	1.1236	1.03371		1.0875	0.9625	1.275		1.08571	1.04286	0.957143
0.921348	0.831461	1.03371		1.475	0.875	0.6625		0.471429	1.14286	0.985714
1.02247	1.22472	1.08989		0.95	0.8	0.925		0.685714	1.25714	1.17143
0.696629	1.06742	0.606742		1.075	0.9	1.9875		1.31429	0.8	0.885714
0.853933	1.33708	0.898876		0.875	0.875	1.725		1.12857	1.18571	1.18571
0.977528	1.16854	1.20225		0.925	0.65	1.2375		0.942857	1.25714	1.12857
0.898876	0.966292	1.05618		1.475	0.4625	1.425		0.885714	1.32857	0.8
0.730337	0.921348	1.10112		0.9375	0.5625	1.05		1.02857	1.28571	1.14286
1.19101	1.14607	0.988764		0.6	0.475	1.1125		0.914286	1.41429	0.842857
0.786517	1.04494	1.58427		1.2125	0.8	0.925		1.17143	0.942857	0.942857
0.550562	0.764045	0.977528		1.6	1.3125	0.425		1.05714	1.22857	0.628571
0.539326	0.483146	0.640449		1.4	0.9625	0.475		1.05714	1.05714	0.471429
0.617978	1.66292	1.21348		0.4	1.1875	1.3125		1.02857	0.557143	0.714286
1.26966	1.16854	0.696629		0.9375	0.8625	0.7125		0.685714	1	0.857143
0.629213	0.696629	1.78652		1.025	0.9375	0.75		0.971429	1.2	0.971429
1.26966	0.808989	0.359551		1.0375	1.225	0.75		0.985714	0.942857	1.32857
1.08989	1.39326	1.40449		0.4125	0.85	1.3375		0.957143	0.885714	1.21429
0.94382	1.08989	2.16854		0.7125	1.1875	1.2875		0.971429	0.842857	1.4
1.21348	0.808989	1.37079		0.425	0.7375	1.275		1.2	1.24286	1.12857
1.42697	1.20225	0.955056		1.2375	1.45	0.85		1.04286	0.885714	1.08571
0.752809	1.34831	1.50562		1.125	1.0125	1.05		0.9	0.871429	1.48571
1.05618	0.94382	1.50562		1.1125	1.175	1.0625		1.22857	1.1	0.971429
0.359551	0.797753	2.26966		1.275	1.175	1.25		1.18571	0.914286	1.07143
1.05618	1.40449	1.30337		0.6375	1.3	0.925		1.2	0.785714	1.02857
1.17978	0.797753	1.48315		0.3875	1.075	1.1625		1.05714	1.05714	0.914286
1	1.08989	1.1236		1.2625	1.25	1.325		1.15714	1.04286	1.04286
1.04494	1.25843	1.14607		1.1875	1.35	1.05		1.18571	1.22857	0.728571
1.07865	0.966292	1.47191		1.375	0.9875	0.8875		1.24286	1.17143	1.04286
1.13483	1.04494	1.52809		0.7	0.675	0.3625		0.9	1.1	0.914286
1.03371	1.19101	1.4382		1.375	0.625	0.8375		0.928571	0.885714	0.971429
1.31461	0.842697	1.04494		0.95	0.7625	1.4125		0.9	0.885714	0.914286
0.876404	1.24719	1.05618		1.0125	1.05	1.275		1.35714	0.685714	0.914286
0.651685	1.29213	1.1573		1.275	0.925	0.9375		0.928571	0.985714	0.971429
1.20225	1.34831	1.93258		1.275	0.9	1.425		0.871429	1.01429	1.1
1.04494	0.47191	1.40449		1.0875	0.9125	1.125		1.11429	0.985714	1.1
1.64045	0.606742	1.8764		1.4125	0.5125	0.5375		1.14286	0.8	0.957143
1.04494	0.797753	1.23596		1.3	1.5625	0.9875		0.914286	0.928571	0.714286
1.01124	1.07865	1.40449		1.2125	1.1625	1.0875		1.52857	0.842857	0.714286
0.853933	1.30337	1.29213		0.8125	1.25	1.65		0.7	1.37143	0.985714
1.20225	1.32584	1.67416		0.8	0.875	1.225		0.828571	1.05714	0.757143
0.764045	0.449438	1.51685		0.85	1.3125	0.8625		1.08571	1	1.02857
0.94382	1.33708	1.62921		0.8375	1.075	1.975		0.828571	0.957143	1
0.88764	1.25843	1.50562		1.35	1.0625	1.1875		1.17143	1	0.685714
0.662921	0.382022	1.82022		1.0125	0.6125	1.15		1.1	1.37143	1.4
1.08989	1.13483	1.73034		0.8625	0.675	1.3875		1.01429	0.957143	0.657143
1.08989	1.47191	1.65169		1.3	0.725	1.2125		0.842857	0.871429	0.785714
0.752809	1.10112	1.52809		0.85	0.725	1.475		1.11429	0.828571	0.757143
1.04494	0.393258	1.59551		1.275	1.15	1.225		1.12857	1.02857	1.34286
0.966292	0.47191	2.07865		1.25	1.325	0.85		1.04286	1.05714	0.785714
0.955056	0.831461	1.34831			1.025	1.1375		1.15714	1.78571	0.642857
0.865169	0.516854	1.20225			1.075	0.9875		1.05714	1.14286	1.1
0.865169	1.1236	1.19101			0.925	0.9625		0.9	1.3	0.7
1.11236	0.797753	0.955056			0.7375	0.9125		1.02857	1.28571	0.914286
0.88764	0.696629	1.61798			1.5	1.4		1.15714	0.957143	0.8
0.932584	1.13483	1.34831			0.4875	1.125		1.08571	0.885714	0.828571
1.08989	0.348315	1.58427			1.0875	0.525		1.32857	1.21429	0.685714
1.07865	1.33708	1.57303			0.8625	0.7875		1	1.28571	1.34286
1.42697	1.03371	1.22472			1.3875	1.2875		1.1	1.24286	0.442857
0.966292	1.23596	1.23596			1.55	1.6375		0.971429	1.35714	0.8
0.831461	0.88764	1.32584			1	1.0125		1.24286	0.957143	0.685714
0.88764	1.31461	0.58427			0.7875	0.8875		1.31429	0.714286	0.442857
1.32584	1.14607	0.494382			0.9875	1.175		0.871429	0.8	1.05714
1.05618	1.41573	1.64045			1.0125	0.8125		1	0.857143	0.828571
1.1573	0.94382	1.61798			1.2	0.7125		1.04286	1.18571	1.21429
1.13483	0.853933	1.64045			0.675	1.7375		0.985714	1.17143	0.828571
1.67416	1.38202	1.25843			0.4625	0.4125		0.842857	1.18571	1
1.16854	1.17978	1.53933			0.6875	1.9		0.942857	0.842857	0.585714
1.14607	1	0.853933			1.4125	0.85		1.18571	0.757143	0.642857
1.01124	1.26966	1.52809			1.0375	1.0625		1.45714	1.25714	0.671429
1.11236	1.21348	1.60674			0.9875	1.2375		1.61429	1.3	0.428571
0.898876	1.30337	1.32584			0.825	1.5125		1.17143	0.757143	1.01429
1.17978	0.707865	1.50562			1.0875	1.575		1.34286	0.771429	1.18571
0.921348	0.988764	1.49438			1.0375	1.7		1.17143	1.07143	0.742857
1.04494	1.24719	1.51685			0.525	0.925		1.02857	0.842857	0.657143
1.14607	0.831461	1.33708			0.6375	1.05		1.04286	0.928571	0.828571
1.32584	1.1573	1.25843			0.9625	1.575		0.9	0.771429	0.657143
1.2809	1.42697	1.21348			0.85	1.35		1.27143	1.1	0.671429
0.831461	1.16854	1.2809			1	1.3125		1.07143	0.814286	1.08571
1.77528	1.39326	1.22472			1.0375	1.1		1.01429	1.1	0.571429
1.02247	1.37079	0.370787			1.4375	1.35		0.928571	1.14286	0.528571
1.14607	1.26966	1.11236			1.1375	1.3375		1.08571	1.07143	0.8
1.29213	1.19101	1.77528			0.8375	0.5375		0.957143	0.971429	1.2
1.03371	1.30337	0.808989			1.1875	0.925		1.12857	1.5	0.685714
0.797753	1.03371	1.10112			1.025	1.025		1.07143	1.17143	1.05714
0.932584	2.10112	1.39326			0.7875	0.9625		0.971429	0.914286	0.585714
1.29213	0.932584	1.53933			0.3625	1.075		1.12857	0.885714	0.9
1.20225	1.82022	1.57303			0.6	0.925		1.12857	1.12857	0.8
1.02247	1.93258	1.59551			1.0625	0.8375		0.771429	0.785714	0.785714
0.662921	1.23596	1.42697			1.0125	1.225		0.571429	1.1	0.557143
0.651685	1.04494	1.40449			1.1875	1.4125		1.14286	0.7	1.14286
0.494382	1.53933	1.05618			0.3625	1.1		0.885714	1.07143	0.714286
0.719101	1.25843	1.30337			1.425	1.15		1.07143	1.17143	0.8
0.47191	1.30337	1.32584				0.8375		1.18571	1.15714	1.34286
1.46067	1.19101	1.44944				0.9125		0.914286	0.957143	0.828571
1.11236	0.516854	1.14607				1.3		1.01429	1.01429	0.442857
1.16854	0.88764	1.60674				0.9125		0.928571	0.628571	0.714286
1.34831	1.37079	1.1236				1.425		1.04286	1.34286	0.928571
1.07865	0.348315	1.22472				1.25		1.22857	1.35714	0.857143
0.539326	1.07865	1.33708				0.9625		1.4	0.9	0.428571
1.13483	0.707865	1.35955				1.5375		1.08571	1	0.685714
1.32584	0.988764	1.48315				1.225		1.11429	0.614286	1
1.04494	0.617978	1.1573				1.4875		0.728571	1.24286	0.428571
1.24719	1.04494	1				1.5875		0.928571	1.14286	0.685714
0.88764	1.10112	1.37079				0.475		0.728571	0.942857	1.22857
1.17978	1.05618	2.17978				1.0625		1.12857	1.11429	0.7
1.14607	0.966292	1.35955				1.6375		1.12857	1.01429	0.685714
1.35955	1.1236	0.921348				1.5		0.857143	1.1	0.8
1.03371	1.01124	1.20225				1.2375		0.771429	1.1	0.828571
1.33708	0.988764	1.13483				1.2625		0.942857	0.885714	0.685714
1.24719	1.05618	1.33708				1.4		1.18571	0.971429	0.842857
1.20225	1.08989	1.1573				0.3625		1.1	1.04286	0.828571
0.539326	0.505618	1.24719				0.9875		1.22857	0.828571	0.628571
0.348315	0.876404	1.19101				0.6125		0.642857	0.871429	0.828571
1.20225	1.07865	1.66292				0.95		0.557143	1	0.414286
0.685393	0.685393	1.13483				1.0125		0.857143	0.985714	0.771429
1.37079	1.1573	1.4382				1.3625		1.18571	1.07143	0.942857
0.696629	1.29213	1.07865				1.125		0.914286	1.3	0.857143
0.842697	1.04494	1.31461				1.3625		1.08571	1.11429	1.35714
0.775281	1.06742	0.865169				0.9625		0.8	1.01429	0.728571
0.775281	1.10112	1.60674				1.225		0.957143	0.928571	0.628571
1.05618	1.1236	1.60674				1.675		1.11429	1.08571	0.557143
0.393258	0.741573	1.34831				1.3375		0.528571	0.842857	1.14286
1	1.08989	1.07865				1		0.714286	0.857143	0.8
0.955056	1.05618	0.865169				1.25		0.742857	1.07143	1.1
1.16854	0.842697	1.53933				1.25		0.5	0.942857	0.714286
1.57303	1.04494	1.30337				0.525		0.685714	1	0.885714
1.23596	0.47191	1.11236				0.9125		0.642857	1.11429	1.3
1.05618	0.786517	0.786517				0.9125		0.757143	1.01429	0.428571
1.42697	1.55056	1.31461				0.925		0.914286	1.05714	1.11429
0.977528	1.19101	0.988764				1.0375		0.971429	1.27143	1.27143
0.977528	0.988764	0.325843				1.3125		1.15714	0.5	1.15714
0.573034	1.58427	0.921348				1.0875		0.8	1.07143	0.757143
0.494382	1.13483	0.561798				1.15		0.671429	1.04286	0.685714
0.966292	0.988764	1.19101				1.3		1.01429	0.714286	0.428571
0.561798	1.24719	1.02247				1.0375		0.642857	1.3	0.685714
0.629213	0.876404	1.13483				1.075		0.857143	0.842857	1.02857
0.977528	1.23596	1.22472				0.9625		0.428571	1.35714	0.885714
1.39326	1.08989	0.595506				1.0125		0.885714	1.15714	0.714286
1.30337	1.10112	0.449438				0.925		0.957143	1.21429	0.9
0.842697	1.22472	0.797753				1.1625		1.25714	1.01429	0.728571
0.88764	0.359551	1.30337				0.9		0.942857	0.585714	0.642857
1.06742	1.20225	1.01124				1.225		0.757143	1.1	0.657143
0.988764	1.05618	1.21348				0.7875		0.871429	1.48571	0.7
0.831461	1.08989	1.01124				1.1		1	0.871429	0.771429
0.797753	1.55056	1.26966				1.0375		1.25714	1.18571	0.742857
1.4382	1.52809	1.34831				1.325		1.32857	1.18571	0.828571
0.853933	1.1236	1.19101				0.425		1.07143	1.21429	1
1.13483	1	0.719101				1.3625		1.14286	1.28571	0.714286
1.5618	1.11236	1.24719				0.7125		0.757143	1.21429	0.514286
1.03371	1.11236	1.02247				1.0375		0.928571	1.37143	0.9
0.988764	0.820225	1.41573				1.0375		0.914286	1.37143	0.928571
0.573034	1.60674	1.31461				0.925		1.28571	1.02857	0.885714
0.988764	1.31461	1.13483				1.4875		1.1	1.31429	0.8
1.21348	1.13483	1.24719				1.325		1.07143	1.05714	0.857143
1.37079	0.348315	0.516854				1.1125		0.785714	1.07143	0.828571
1.07865	1.1573	0.460674				1.55		1.1	0.6	0.828571
0.573034	0.426966	1.66292				1.35		1.04286	1.08571	1.05714
0.786517	1.07865	1.73034				1.3125		0.971429	0.914286	0.757143
0.617978	1.60674	1.97753				0.5375		1.04286	0.942857	0.828571
1.10112	1.04494	1.46067				0.4625		0.985714	0.914286	0.757143
0.932584	1.19101	0.842697				0.9875		0.471429	0.885714	0.842857
0.47191	0.94382	1.42697				1.1375		1.21429	1.22857	0.757143
0.651685	0.573034	1.48315				0.875		1.12857	0.9	0.757143
1.35955	1.30337	1.41573				0.875		1.31429	0.514286	0.742857
1.05618	0.719101	0.831461				1.0625		1.32857	1.05714	0.685714
1.11236	1.14607	0.52809				1.4125		1.05714	0.785714	0.628571
0.88764	1.38202	1.74157				1.5875		1.42857	0.414286	0.671429
1.16854	1.70787	1.4382				1.8125		1.02857	0.942857	0.714286
1.21348	1.74157	2.60674				1.15		1.15714	0.985714	0.642857
0.977528	1.21348	1.30337				1.4625		1.01429	0.828571	0.685714
1.07865	1.26966	0.404494				1.4125		1.04286	0.985714	1.22857
0.629213	0.831461	1.44944				1.0125		0.657143	1.22857	0.671429
0.741573	0.932584	0.910112				1.15		0.9	0.971429	0.9
0.47191	1.32584	0.52809				1.55		0.928571	1.07143	0.685714
1.08989	1.67416	1.2809				1.2875		1.05714	1.2	0.771429
1.2809	1.23596	1.19101				1.1		1.22857	1	0.857143
1.14607	0.719101	1.64045				1.075		1.34286	1.01429	1.3
1.33708	1.05618	1.32584				0.85		1.12857	1.22857	0.9
1.17978	1.04494	1.2809				1.075		1.24286	1.28571	0.914286
0.932584	1.30337	1.67416				1.125		0.542857	0.914286	0.9
1.21348	0.977528	1.60674				1.2375		1.05714	1	0.971429
0.707865	1.1573	2.06742				0.925		0.857143	1.15714	0.971429
0.910112	1.1236	0.573034				1.325		0.657143	0.971429	0.757143
0.775281	1.06742	1.73034				0.975		0.985714	0.685714	1.35714
0.719101	0.752809	0.719101				0.65		1.42857	1.45714	0.814286
1.38202	0.955056	1.48315				0.95		1.34286	0.628571	1.37143
0.898876	0.741573	0.404494				0.4		1.4	1.18571	0.857143
0.449438	0.988764	0.955056				1.4375		0.614286	0.957143	1.47143
0.460674	0.831461	1.20225				1.0625		0.928571	1.1	0.857143
0.808989	1.30337	0.426966				1.7375		0.828571	0.742857	0.971429
0.988764	1	1.30337				0.725		0.828571	0.985714	0.757143
0.932584	0.539326	1.41573				0.925		1.04286	0.857143	0.457143
1.1236	1.29213	1.48315				0.75		0.985714	0.842857	0.485714
1.29213	1.2809	1.35955				1.2		0.585714	0.9	1.2
0.955056	1.37079	0.94382				0.8875		0.971429	0.557143	1.24286
1.24719	1.23596	1.02247				1.75		0.957143	1.31429	0.714286
1.26966	1.61798	1.59551				1.05		1.32857	0.571429	1.31429
1.25843	1.03371	1.64045				1.65		1.04286	0.6	0.685714
1.53933	0.348315	1.40449				1.15		1.18571	1.2	0.642857
1.14607	1.40449	1.34831				1.1375		0.942857	0.885714	1.24286
1.69663	1.04494	0.47191				1.3125		1.62857	0.714286	0.914286
0.606742	1.40449	1.55056				1.25		0.757143	0.757143	0.914286
0.662921	0.651685	1.51685				0.825		1.54286	0.585714	1
0.921348	1.1573	1.53933				1.1		0.928571	0.842857	0.871429
0.404494	1.39326	1.38202				0.9625		0.957143	0.914286	1.82857
1.46067	1.1573	1.26966				1.6875		1.21429	1.15714	0.914286
1.37079	0.41573	1.33708				1.3625		0.714286	0.9	1.02857
0.808989	0.404494	1.24719				1.4		0.985714	1.38571	1.05714
0.764045	0.831461	1.42697				1.6625		0.8	0.985714	1.34286
1.44944	0.629213	1.44944				1.3375		0.885714	1.21429	1.41429
0.988764	0.685393	1.38202				1		1.02857	0.742857	0.542857
1.10112	0.741573	1.30337				1.15		0.914286	0.814286	1.07143
1.50562	1.1573	1.4382				0.7625		0.957143	0.828571	0.9
0.910112	0.955056	1.26966				1.2375		1.01429	0.757143	1.1
1.39326	0.977528	1.5618				0.525		0.985714	1.01429	1.78571
1.32584	1.31461	1.91011				0.8625		1.51429	1.05714	0.714286
1.37079	1.21348	1.19101				1.3375		0.914286	0.985714	1.34286
1.16854	1.22472	1.02247				1		1.04286	1.4	1.08571
1	0.88764	1.11236				1.35		1.4	0.942857	0.757143
1.14607	1.31461	0.674157				1.1625		0.6	1.05714	1.35714
1.02247	0.561798	0.764045						1.47143	0.757143	0.7
1.16854	1.29213	1.60674						1.62857	0.642857	0.771429
1.20225	1.34831							1.18571	1.18571	0.9
0.88764	0.955056							1.31429	0.757143	0.985714
1.34831	1.1236							0.942857	0.742857	0.985714
1.17978	1.22472							0.9	0.857143	1.12857
0.719101	0.629213							1.2	0.942857	1.15714
1.76404	1.39326							0.871429	0.957143	1.04286
1.60674	0.58427							1.07143	0.914286	1
1.05618	1.17978							0.885714	0.814286	1.08571
0.52809	0.808989							0.9	0.8	0.771429
1.26966	1.23596							1.18571	0.985714	0.942857
1.03371	1.31461							0.914286	1.41429	1.08571
1.98876	0.820225							1.01429	1.27143	0.928571
0.58427	0.977528							1.1	0.985714	0.985714
0.831461	1.38202							1.01429	0.971429	1.07143
0.94382	0.988764							0.6	0.571429	0.942857
1.21348	0.966292							1.07143	1.65714	1.37143
0.88764	1.1236							1.18571	1.37143	0.785714
1.07865	1.13483							0.957143	1.28571	0.914286
0.820225	1.2809							1.34286	0.985714	0.757143
0.696629	0.988764							0.957143	0.614286	1
1.03371	1.08989							0.971429	1.34286	1.1
0.932584	0.898876							1.2	0.885714	1.07143
1.44944	1.19101							0.814286	1.67143	0.628571
1.21348	1.44944							1.04286	0.7	1.11429
1.03371	1.13483							0.914286	1.27143	1.08571
0.876404	1							0.9	0.871429	1.28571
0.674157	1.05618							0.871429	1.4	0.914286
0.842697	1.40449							1.05714	0.828571	1.14286
0.550562	0.550562							0.771429	1.12857	1.1
0.640449	1.03371							0.542857	1.12857	0.914286
1.17978	1.34831							1.1	0.771429	0.671429
0.438202	0.662921							1.1	1.17143	1.21429
1.32584	1							1.35714	0.942857	0.614286
0.932584	1.1236							1.21429	1.11429	1.18571
0.707865	1.16854							1.21429	0.885714	1.01429
0.966292	1.17978							1.42857	1.12857	0.557143
1.04494								1.05714	1.1	0.828571
0.752809								0.985714	1.01429	0.714286
[truncated: 2,755 more rows]

## Sheet: Figure S5
Fig S5(a)
Normalised CENP-A area
Area of CENP-A foci in RPE1 parental & PBRM1 KOs
Median area (pixel^2) - PAR
Rep I	42
Rep II	44
Rep III	62
All area data normalised to median parental area for each replicate
Median - normalised
Rep I				Rep II				Rep III
PAR	KO1	KO2		PAR	KO1	KO2		PAR	KO1	KO2
1	1.09524	1.19048		1	0.977273	1.04545		1	0.919355	0.983871
Rep I				Rep II				Rep III
PAR	KO1	KO2		PAR	KO1	KO2		PAR	KO1	KO2
1.11905	0.809524	0.666667		1.40909	1.54545	1.63636		0.758065	0.967742	1.24194
0.928571	1.07143	2.61905		1.77273	1.09091	1.04545		1.35484	1.19355	1.17742
1.21429	1	1.57143		1.70455	0.704545	0.977273		1.19355	1.12903	0.806452
0.309524	2.02381	1.21429		3	3.18182	1.75		1.25806	1.01613	1.27419
0.714286	1.04762	0.571429		1.15909	0.159091	1.77273		1.29032	1.03226	0.209677
1.04762	0.952381	0.547619		1.31818	0.909091	1.77273		1.22581	1.03226	0.33871
0.714286	1.04762	0.738095		1.40909	2.56818	0.772727		1.37097	1.06452	1.22581
1.85714	1.5	1.88095		1.02273	1.47727	1.18182		0.83871	0.758065	0.0806452
0.809524	1.33333	0.857143		0.204545	1.70455	1.68182		1.20968	0.870968	1.29032
0.785714	0.97619	1.02381		0.522727	1.59091	1.18182		1.48387	0.758065	0.258065
1.66667	1.35714	1.16667		1.56818	1.47727	1.47727		1.22581	1.54839	0.16129
1.64286	0.880952	1.2381		1.68182	1.34091	1.15909		1.33871	0.83871	1.25806
0.97619	0.785714	1.92857		1.25	1.56818	0.204545		1.1129	0.919355	1.19355
0.690476	0.97619	0.642857		1.36364	0.272727	1.38636		1.16129	0.0967742	1.79032
0.809524	0.714286	2.21429		0.659091	2	1.68182		1.33871	0.935484	1.27419
0.809524	0.952381	1.30952		0.545455	1.61364	0.909091		0.129032	0.983871	0.322581
0.928571	1.57143	0.928571		0.477273	1.59091	0.954545		1.35484	0.951613	1.1129
0.214286	0.809524	1		0.863636	1.38636	1.20455		0.870968	1	1.08065
0.809524	1.71429	1.78571		1.15909	0.227273	1.02273		1.62903	0.83871	1.03226
1.11905	1.42857	0.166667		3.06818	0.318182	1.04545		1.69355	0.725806	1.14516
1.02381	1.33333	1.47619		1.02273	0.568182	1.27273		1.01613	0.967742	1.03226
1.02381	0.333333	1.83333		1.79545	1.52273	1.11364		0.596774	1.77419	0.580645
0.809524	0.833333	2.2381		1.13636	1	1.86364		1.24194	0.564516	0.967742
1	1.45238	0.642857		0.818182	1.90909	0.886364		1.12903	0.854839	2.01613
1.85714	1.02381	1.42857		1.54545	2.59091	1.09091		1.3871	1.1129	0.709677
0.428571	1.54762	0.880952		1.43182	1.22727	1.43182		1.09677	1.01613	1.03226
0.952381	0.904762	1.66667		1.47727	0.477273	0.227273		1.24194	0.403226	0.951613
1.66667	1	0.928571		0.363636	0.227273	1.5		1.27419	0.967742	1.22581
1.5	0.690476	1.21429		1.68182	1.36364	4.54545		0.822581	0.967742	0.758065
1	1.64286	2.14286		0.818182	1.86364	1.25		2.20968	0.887097	1.3871
0.904762	1.2381	1.14286		1.29545	1.65909	0.840909		1.09677	0.887097	0.532258
1.21429	1.5	1.5		0.954545	1.52273	1.43182		0.548387	0.774194	0.951613
1.09524	0.97619	1.69048		0.909091	1.56818	0.704545		0.677419	0.822581	1.12903
0.833333	0.880952	1.30952		1.79545	1.27273	0.840909		1.32258	0.935484	0.322581
1.16667	0.714286	0.857143		1.40909	1.22727	1.09091		1.03226	0.983871	0.83871
1.19048	1.66667	0.904762		1.40909	1.31818	1.06818		1.46774	0.870968	0.612903
1.07143	0.238095	1		0.931818	0.977273	1.06818		0.854839	0.983871	1.19355
0.785714	0.857143	2.33333		1.47727	0.795455	0.181818		1.41935	1.09677	0.951613
2.16667	0.809524	0.0952381		1.56818	1.40909	0.886364		0.919355	1.14516	0.774194
2.11905	1.38095	2.61905		1.40909	1.11364	1.31818		0.612903	0.854839	1
1.16667	1.09524	0.928571		0.0909091	0.613636	1.29545		1.16129	0.903226	0.645161
2.11905	0.880952	1.07143		1.95455	1.34091	1.34091		1.37097	1.04839	1.22581
1.09524	1.92857	1.04762		1.54545	1.40909	1.18182		1.04839	1.20968	1.20968
1.11905	1	0.97619		1.45455	1.40909	1.27273		0.677419	0.903226	1.06452
0.880952	0.833333	2.19048		1.5	0.613636	1.31818		0.935484	1.01613	1.70968
2.04762	1.19048	1		1.54545	0.954545	1.29545		0.870968	0.967742	1.09677
0.97619	1.61905	2.88095		0.477273	0.681818	1.13636		1.04839	1.14516	1.01613
0.904762	0.380952	0.333333		0.954545	1.18182	2.47727		0.967742	1.19355	0.967742
0.857143	0.761905	1.83333		1.5	0.954545	0.0909091		0.870968	1.35484	0.822581
1.16667	0.857143	0.738095		0.613636	1.45455	0.909091		0.983871	1.06452	0.516129
1.47619	0.571429	1.90476		0.704545	2.36364	0.931818		0.790323	0.774194	0.967742
1.16667	0.761905	1.5		0.795455	1.54545	1.47727		0.774194	1.14516	1.30645
2.80952	1.02381	0.595238		0.772727	0.954545	1.59091		0.903226	1.24194	1.12903
1.2381	1.69048	0.547619		0.727273	0.886364	1.09091		0.951613	1.75806	0.403226
1.02381	1.5	0.857143		0.863636	1.06818	2.02273		0.903226	1.25806	0.677419
1.5	0.809524	1.80952		0.613636	0.340909	1.11364		0.983871	1.04839	0.112903
0.333333	1.09524	2.11905		0.681818	1.63636	1.61364		1.03226	1.16129	1.53226
1.14286	1.11905	1.45238		0.931818	2.25	1.5		0.822581	0.806452	0.870968
0.97619	2.09524	1.19048		0.931818	0.159091	1.84091		0.887097	1.37097	1.62903
1.14286	0.952381	1.19048		0.954545	1.15909	1.22727		1.19355	1.32258	1.77419
1.11905	1.54762	1.35714		0.818182	0.0909091	0.477273		0.354839	1.04839	0.967742
0.809524	1.64286	2.28571		0.977273	0.818182	1.36364		0.951613	1.19355	0.5
1.88095	1.11905	1.04762		0.840909	1.15909	1.54545		1.17742	0.629032	0.983871
2.2619	1.02381	1.28571		0.818182	0.909091	2		0.870968	1.29032	1.1129
1.07143	2.54762	0.595238		0.159091	1.25	1.45455		1	1.03226	0.532258
0.761905	1.66667	1.02381		2.65909	1.13636	1.56818		0.854839	1.77419	2.19355
0.904762	1.07143	1.80952		0.886364	0.659091	1.06818		0.903226	0.0806452	1.08065
1.5	2	1.11905		0.363636	1.36364	0.295455		0.951613	0.935484	1.64516
1.21429	1.28571	1.09524		0.386364	1.25	0.954545		0.645161	0.887097	1.54839
0.619048	1	1.2619		0.75	1.61364	0.568182		0.967742	1.09677	1.03226
0.928571	2.02381	1.07143		0.409091	1	1.31818		1.06452	1.22581	0.290323
1.14286	0.714286	0.97619		0.75	1.06818	1.11364		0.983871	1.14516	0.483871
0.452381	1.92857	1.47619		0.590909	0.5	1		1.03226	1.29032	0.790323
0.714286	0.952381	0.952381		0.613636	0.636364	1.43182		0.887097	1.16129	0.887097
1.02381	0.595238	1.40476		0.886364	1.40909	1.29545		0.935484	0.870968	0.854839
1.02381	0.595238	1.47619		0.818182	1.02273	1.13636		0.451613	1.22581	1.3871
0.738095	1.07143	0.880952		0.795455	1.29545	1.11364		0.887097	1.82258	0.580645
0.761905	1.7381	1.52381		1.11364	0.977273	2.5		0.983871	1.75806	0.516129
0.0952381	0.857143	0.380952		0.704545	1.06818	1.36364		0.870968	0.790323	0.209677
0.809524	0.857143	1.21429		0.840909	1.20455	1.22727		1.41935	1.37097	0.193548
0.761905	0.5	1.40476		0.681818	0.863636	1.45455		0.887097	0.790323	0.387097
1.04762	0.904762	1.40476		0.590909	0.613636	1.27273		1.09677	1.01613	0.112903
0.595238	0.333333	0.952381		0.5	0.727273	0.409091		0.645161	0.629032	0.645161
1.33333	1.02381	1.45238		0.977273	0.795455	1.65909		0.854839	0.0645161	0.919355
1.07143	1.83333	1.45238		0.704545	1.02273	0.295455		0.790323	0.806452	1.75806
2.33333	0.714286	1.57143		0.772727	0.863636	0.227273		1.04839	1.51613	1.17742
1.11905	0.190476	1.33333		0.75	0.272727	1.47727		1.27419	0.967742	1.20968
1.09524	0.833333	1.28571		0.772727	1.15909	1.29545		1.12903	1.06452	1.75806
0.952381	0.5	1.83333		0.818182	0.954545	1.45455		1.17742	0.403226	1.5
1.02381	1.5	0.642857		0.522727	1.02273	0.25		0.887097	0.935484	0.209677
0.642857	0.642857	1.45238		0.931818	1.11364	1.75		1.04839	1.04839	0.645161
0.880952	0.809524	1.66667		0.727273	0.977273	1.18182		0.967742	0.322581	0.919355
0.880952	1.2619	1.61905		0.795455	0.886364	1.68182		1.40323	0.935484	0.919355
1.07143	0.714286	1.14286		1.59091	0.977273	1.56818		0.951613	0.870968	1.09677
1.19048	0.571429	1.30952		0.886364	0.977273	1.68182		1.20968	0.741935	0.870968
0.190476	0.0952381	1.21429		1.04545	1.20455	1.52273		1.09677	0.145161	1.08065
0.714286	0.761905	0.380952		1.75	1.11364	0.727273		1.04839	1.17742	1.58065
0.0952381	0.428571	1.07143		0.954545	0.318182	0.318182		1.09677	0.790323	0.645161
0.97619	0.309524	0.952381		2.54545	0.886364	1.54545		0.564516	1.19355	0.935484
1.78571	1.57143	1.02381		1.38636	0.522727	0.863636		0.919355	0.693548	1.04839
0.690476	1.21429	1.38095		1.77273	0.25	1.54545		0.645161	0.822581	0.854839
0.833333	0.595238	1.47619		1.52273	0.568182	1.11364		0.645161	1	0.870968
0.880952	1.28571	1.38095		0.136364	0.363636	1.27273		0.983871	1.03226	1.08065
0.809524	0.571429	1.2619		1.25	0.272727	1.29545		1.04839	0.967742	1.04839
0.5	0.928571	1.09524		4.70455	0.772727	1.22727		1.09677	0.83871	1.03226
0.0952381	0.714286	1.45238		1.02273	1.06818	1.5		1.17742	0.967742	1.46774
0.809524	1.02381	1.47619		1.15909	1.09091	2.56818		1.1129	0.758065	0.822581
0.452381	1.28571	0.214286		1.52273	0.590909	0.386364		0.967742	0.903226	0.919355
1.14286	1.38095	1.57143		1.93182	1.43182	0.386364		1.77419	1.03226	0.790323
0.47619	1.38095	1.16667		0.113636	1.63636	0.75		1.32258	0.854839	0.983871
0.952381	1.45238	0.166667		0.954545	1.11364	1.36364		0.741935	0.758065	1.16129
0.714286	0.809524	1.21429		1.88636	0.477273	1.04545		0.983871	0.193548	1.03226
0.190476	1.30952	1.28571		1.90909	0.977273	1.13636		1.33871	0.758065	0.903226
1.16667	1.09524	1.57143		2.22727	1.15909	1.15909		0.129032	0.306452	1.04839
0.904762	1.66667	0.714286		2.97727	1.09091	1.5		1.01613	0.758065	0.677419
0.595238	1.5	1.45238		0.0909091	0.318182	1.61364		0.596774	1.03226	0.403226
0.809524	1.71429	2.16667		0.568182	0.681818	1.54545		0.612903	0.967742	1.40323
0.904762	1.42857	1.09524		1.09091	1.15909	1.25		0.370968	0.854839	1.01613
0.190476	2.61905	1.95238		1.31818	0.386364	0.136364		0.887097	0.887097	1
1.07143	1.28571	0.261905		1.59091	1	0.681818		1.25806	0.822581	0.951613
0.428571	1.52381	2.54762		0.727273	1.02273	1.31818		0.83871	0.741935	0.887097
1.04762	0.97619	2		1.47727	0.204545	1		1.03226	0.887097	0.564516
0.809524	0.761905	1.40476		1.72727	0.431818	0.659091		1.98387	0.854839	0.83871
0.404762	1.21429	1.21429		0.636364	1.36364	1.5		0.951613	0.983871	1.06452
0.714286	1.35714	0.619048		1.75	1.02273	1.20455		0.919355	0.83871	1.01613
0.857143	1.09524	2		2.61364	1.13636	1.20455		0.33871	1.03226	0.774194
1.09524	1.19048	0.142857		1.27273	0.954545	1.13636		1.08065	0.967742	0.33871
0.404762	1.02381	1.14286		0.886364	1.06818	1.31818		0.693548	0.854839	0.177419
1.07143	1.35714	1.16667		1.54545	1	1.34091		1.12903	1.04839	1
1.11905	1.2619	0.809524		0.75	0.909091	1.86364		1.16129	0.532258	1.09677
0.833333	1.33333	0.547619		0.727273	0.727273	0.409091		1.25806	0.935484	1.17742
0.214286	1.38095	0.309524		1.38636	1.09091	0.5		1.14516	0.983871	0.919355
0.642857	1.40476	2.54762		1.18182	1	1.34091		1.01613	1	1
1.09524	1.09524	0.857143		1.13636	1.79545	0.363636		0.483871	0.83871	1.08065
0.97619	0.404762	1.38095		1.38636	1.02273	1.06818		1.35484	1.01613	0.887097
1.11905	1.16667	1.40476		1.13636	1.06818	1.54545		1.09677	0.903226	0.870968
1.09524	1.07143	0.880952		1.59091	1.97727	2.06818		0.596774	0.83871	0.967742
1.09524	0.214286	0.714286		1.45455	1.18182	1.93182		1.30645	1	1
0.904762	1	1.61905		1.86364	1.20455	1.25		1.22581	1.90323	0.145161
1.14286	1.21429	1.47619		1.31818	1.59091	1.38636		0.354839	1.01613	0.935484
1.07143	1.57143	0.0952381		1.59091	1.38636	1.09091		0.564516	0.854839	1.09677
0.666667	1.2619	0.190476		1.29545	1.61364	1.29545		0.758065	0.870968	1.22581
1.04762	0.309524	0.119048		1.25	1.54545	0.909091		1.17742	0.483871	0.66129
1.14286	1.07143	0.119048		1.11364	1	2.06818		0.112903	1.03226	1
0.761905	0.309524	0.142857		1.20455	0.113636	1.63636		1.19355	0.967742	0.967742
1.14286	0.571429	0.357143		1.04545	1.45455	1.45455		0.790323	0.774194	1.09677
0.690476	1.02381	0.0952381		1.22727	1.86364	1.45455		1.25806	0.451613	0.774194
1.16667	0.952381	0.142857		0.977273	1.29545	2.31818		1.17742	0.774194	1
0.690476	0.952381	0.166667		1.11364	1.31818	1.40909		0.16129	0.887097	0.983871
0.97619	0.285714	0.285714		2.40909	1.5	0.113636		0.435484	0.854839	0.967742
1.11905	1.28571	0.119048		1.5	1.31818	0.340909		0.967742	0.903226	0.870968
0.97619	1.52381	0.119048		0.931818	1.36364	1.56818		1.20968	0.83871	0.903226
1.19048	1.14286	0.261905		1.18182	1.38636	0.181818		1.3871	0.935484	0.564516
0.357143	1.33333	1		1.27273	1	1.22727		0.741935	0.387097	0.629032
1.11905	1.47619	1.66667		1.11364	0.977273	0.863636		0.935484	1.62903	0.903226
1.30952	1.42857	0.571429		1.54545	1.56818	1.36364		1.32258	0.919355	1.04839
0.619048	1.21429	1.54762		0.772727	1.38636	1.36364		1.09677	1.35484	0.870968
1.45238	1.16667	2.04762		1.31818	1.04545	1.54545		1.12903	1.20968	0.806452
1.40476	1.19048	0.809524		0.727273	1.22727	0.886364		1.30645	0.758065	0.854839
2.07143	0.928571	2.16667		0.886364	1.54545	0.75		0.790323	0.983871	0.935484
1.59524	1.28571	1.54762		2.04545	1.36364	1.38636		0.83871	0.870968	0.33871
1.40476	0.809524	1.52381		1.75	0.909091	2.75		1.33871	0.870968	0.967742
1.57143	0.428571	0.928571		1.20455	1.09091	0.568182		0.83871	0.822581	1
1.2381	1.2619	0.928571		0.772727	0.886364	2.36364		0.935484	0.596774	1.04839
1.07143	0.952381	1.11905		1.06818	1.11364	1.45455		0.516129	0.951613	0.903226
1.38095	0.880952	0.880952		1.20455	1	1.15909		1.03226	0.322581	0.935484
1.54762	0.857143	1.71429		1.34091	1.20455	1.45455		0.806452	1.08065	0.548387
0.880952	0.119048	0.809524		2.77273	1.22727	1.31818		0.177419	0.580645	0.806452
1.71429	1.2619	1		2.27273	0.5	1.52273		0.0645161	2.08065	1.03226
1.21429	0.380952	0.571429		1.27273	0.772727	1.31818		0.709677	0.790323	0.709677
1.40476	0.833333	2.7619		1.72727	1.36364	1.15909		1	0.887097	1.16129
0.238095	0.833333	0.547619		1.25	1.36364	1.11364		0.516129	1	1.08065
1.52381	1.47619	1.54762		1.06818	2.45455	1.27273		1.14516	0.83871	1.08065
0.47619	0.333333	0.785714		1.13636	1.34091	2		0.983871	1.14516	0.951613
0.214286	0.238095	0.761905		1.5	1.06818	1.59091		1.12903	0.580645	1.01613
1.66667	1.2381	1.45238		2.5	2.20455	2.27273		0.370968	0.677419	0.983871
0.166667	0.333333	0.880952		1.22727	1.18182	1.09091		0.903226	0.967742	0.919355
0.357143	1.35714	0.833333		0.227273	2.20455	1.61364		0.967742	1.43548	0.854839
1.16667	1.11905	1		1.22727	0.863636	1.59091		1.16129	0.758065	1.06452
0.0952381	1.38095	0.857143		1.38636	1.43182	1.40909		1.24194	1.19355	1.64516
0.833333	0.309524	0.928571		1.54545	0.840909	1.06818		1.08065	1.04839	1.08065
1.2381	1.19048	0.761905		1.29545	0.590909	2.09091		1.06452	0.774194	0.983871
0.357143	1.21429	1.14286		1.38636	0.840909	1.52273		1.19355	0.258065	1.09677
2.2381	0.97619	1.21429		1.5	0.795455	0.704545		0.0645161	2.1129	1.04839
1.07143	0.785714	1.95238		1.29545	0.909091	1.72727		1.01613	1.33871	0.983871
0.214286	1.14286	1.19048		1.61364	1.29545	1.34091		1.33871	0.790323	0.887097
1.80952	1.19048	1.14286		0.795455	0.818182	1.29545		1.04839	0.645161	1.04839
1.11905	0.738095	1.09524		1.61364	0.75	0.409091		1.03226	1.27419	1.01613
0.761905	1.33333	1.19048		0.954545	0.613636	1.18182		1.37097	0.709677	1.09677
1.28571	1.02381	2.02381		1.31818	0.613636	3.34091		1.19355	0.887097	0.806452
0.880952	1.02381	1.28571		0.0909091	0.75	2.20455		0.0806452	0.919355	0.967742
1.07143	1.16667	1.14286		1.02273	0.636364	0.272727		1.43548	0.564516	0.790323
0.761905	1.02381	1.78571		1.43182	0.863636	1.13636		0.774194	1.24194	0.83871
1.30952	0.904762	1.92857		1.15909	0.840909	1.47727		1.08065	0.758065	1.1129
1.38095	1.09524	1.09524		1.43182	1.13636	1.40909		0.870968	0.870968	0.33871
1.14286	1.02381	0.738095		0.863636	0.75	1.15909		1.09677	1.27419	0.758065
1.07143	1.02381	1.45238		1.27273	0.75	0.5		1.33871	1.5	0.629032
0.833333	1.28571	1.19048		1.29545	0.227273	2.09091		0.758065	1.16129	0.935484
1.38095	0.97619	1.80952		1.29545	0.931818	0.545455		1.70968	1.32258	0.629032
0.952381	1.42857	0.97619		0.590909	0.886364	1.27273		1.32258	0.967742	0.967742
1.09524	1.42857	1.19048		1.20455	0.840909	1.31818		0.741935	1.20968	1.03226
1.11905	1.16667	1.04762		0.977273	0.818182	0.75		0.967742	0.790323	1.85484
0.166667	1.19048	2.14286		1.31818	0.704545	1.27273		1.37097	0.887097	0.903226
1.14286	0.97619	1.35714		1.97727	0.613636	0.568182		1.17742	0.822581	1
0.880952	1.16667	1.02381		1.36364	0.727273	2.95455		1.29032	0.919355	0.822581
1.14286	0.928571	0.880952		0.159091	0.204545	1.88636		1.22581	1.56452	0.854839
0.880952	1.14286	2.7619		1.40909	0.522727	1.36364		0.983871	1.24194	0.983871
0.357143	1.2619	1.83333		1.11364	0.840909	1.18182		2.3871	0.225806	0.774194
1.66667	1.16667	0.952381		2.25	0.340909	1.84091		1.29032	0.854839	0.822581
0.619048	1.2381	0.833333		1.09091	0.295455	1.11364		1.27419	0.0645161	0.0806452
1.47619	1.90476	0.928571		0.818182	0.704545	1.43182		1.17742	0.0967742	0.774194
0.714286	1.2381	1.38095		0.727273	0.681818	1.54545		1.27419	0.758065	0.951613
0.738095	0.952381	1.09524		1.25	0.590909	1.06818		1.32258	0.854839	0.564516
1	1.2619	1.71429		1	0.909091	0.522727		1.32258	0.596774	1.27419
0.642857	1.19048	2.47619		1.36364	0.75	1.36364		0.806452	1.67742	1.1129
1.02381	1.2619	1		1.77273	0.545455	0.113636		1.3871	0.741935	0.629032
0.309524	1.04762	1.11905		1.47727	0.522727	1.84091		0.0645161	1.14516	1.43548
0.97619	1.11905	1.71429		1.04545	0.840909	0.5		1.3871	0.33871	0.967742
1.33333	1.40476	1.80952		1.34091	0.727273	0.818182		0.935484	0.596774	1.25806
2.57143	1.2619	1.92857		1.34091	0.727273	0.863636		0.919355	0.741935	0.919355
0.928571	1.04762	2.14286		1	0.795455	1		2.53226	0.741935	1.35484
1.59524	1.14286	1.5		0.886364	0.181818	1.15909		1.27419	0.677419	1.1129
0.690476	1.30952	0.285714		1.02273	0.772727	1.88636		0.290323	0.129032	0.693548
1.57143	1.38095	0.428571		1.29545	0.818182	1.20455		0.887097	1.04839	0.370968
0.738095	1.45238	1.71429		2.09091	0.840909	1		1.27419	0.403226	0.112903
1.28571	1.07143	1.04762		0.795455	0.954545	1.02273		1	0.483871	0.548387
1.07143	1.2381	0.714286		1.22727	0.681818	2.65909		1.1129	0.580645	0.725806
0.97619	0.904762	1.28571		1.56818	1.29545	0.954545		1.33871	0.548387	1.01613
1	1.19048	0.952381		0.909091	1.25	0.818182		0.741935	0.451613	1.24194
1.07143	1.02381	2.92857		0.704545	1.34091	1.68182		1.25806	0.306452	0.16129
1.02381	0.928571	1.04762		0.386364	1.22727	1.84091		0.967742	0.483871	1.09677
1.42857	1.35714	1.66667		1.11364	0.704545	1.25		1.08065	0.758065	0.854839
0.0952381	1.07143	3.19048		1.22727	1.18182	0.954545		1	0.5	0.983871
1.83333	0.809524	1.64286		0.0909091	1.11364	1.63636		1.17742	0.532258	1.03226
0.952381	0.952381	1.54762		0.772727	1.13636	1.75		1.48387	0.306452	1.40323
0.714286	0.190476	1.40476		1.13636	1.04545	1.63636		1.33871	0.612903	1.59677
1.02381	0.690476	1.71429		1.15909	1.18182	1.84091		1.5	0.806452	1
1.09524	0.547619	2.52381		0.977273	1.20455	1.20455		0.774194	0.806452	0.983871
1.07143	1.14286	1.64286		0.272727	0.977273	1.13636		1.06452	0.564516	1.12903
0.880952	0.97619	0.333333		0.840909	0.590909	1.15909		1.30645	1.41935	0.951613
1.97619	0.904762	3.30952		0.909091	1.18182	0.113636		1.08065	1.25806	1.20968
0.880952	1.2381	1.83333		1.25	1.43182	1.47727		1.25806	0.774194	1.08065
1	0.97619	0.309524		0.545455	1.25	0.886364		1.14516	0.758065	1.08065
1.95238	0.357143	1.28571		1.11364	1.15909	0.909091		0.0645161	0.645161	1.30645
1.14286	1.11905	0.380952		1.65909	0.5	1.72727		1.3871	0.741935	1.20968
1.88095	1.04762	1.92857		0.681818	1.25	1.11364		1.30645	0.209677	1.29032
0.714286	1	2.07143		1.18182	1.02273	0.909091		0.758065	0.693548	1.17742
0.809524	15.1667	1.64286		0.931818	1.38636	0.795455		0.870968	0.870968	1.03226
1.02381	1.69048	4.40476		1.06818	1.40909	1.25		2.1129	1.19355	0.83871
1.02381	0.166667	1.7619		1.75	1.09091	2.52273		1.09677	0.709677	0.774194
0.595238	0.642857	2.02381		0.840909	1.25	1.29545		0.435484	0.774194	1.08065
0.690476	1.45238	1.88095		0.409091	1.15909	0.954545		1.06452	0.693548	1.04839
0.880952	2.42857	1.78571		0.181818	1.09091	1.47727		1.09677	1.03226	1.09677
1.54762	1.92857	2.19048		0.636364	1	0.386364		1.12903	1.01613	1.16129
0.619048	0.404762	3.2619		0.454545	1.09091	0.25		0.83871	1.16129	0.983871
1.71429	1.52381	1.54762		0.727273	0.818182	1.5		1.08065	1.70968	1.3871
0.5	1.42857	1.14286		0.886364	0.931818	0.5		1.41935	0.483871	1.25806
1.57143	1.2619	1.95238		1.29545	1.43182	0.590909		5.08065	0.854839	1.06452
1.09524	1.14286	2.78571		0.75	1.31818	0.159091		1.37097	1.64516	1.08065
0.97619	1.47619	0.142857		1.02273	1.34091	0.318182		1.09677	0.903226	1.04839
0.952381	0.119048	1.19048		1.11364	1.20455	0.636364		1.09677	1.04839	1.16129
1.57143	1.11905	1.78571		0.659091	0.977273	0.613636		1	1.19355	1.14516
0.857143	0.0952381	0.619048		1.18182	0.613636	0.568182		1.01613	0.870968	1.14516
0.761905	1.2619	0.833333		1.18182	1.15909	1.27273		0.887097	1.46774	0.967742
0.714286	1.5	0.880952		0.772727	1.40909	1.02273		1.22581	1.08065	1.12903
1.14286	0.809524	1.38095		0.840909	0.977273	0.704545		2.46774	0.854839	1.24194
1.5	1.30952	1.33333		0.75	0.772727	1.04545		1.14516	0.0967742	1.22581
1.16667	1.52381	1.19048		0.818182	1.31818	0.681818		1.29032	0.951613	1.01613
1.7619	1.5	1.30952		1.25	1.25	0.431818		1.46774	1.19355	1.25806
1.54762	1.07143	0.97619		1	1.38636	0.5		0.983871	0.935484	1.04839
1.2381	2.64286	1.30952		0.0909091	1.13636	0.886364		0.919355	0.951613	1.24194
1.28571	1.42857	1.7381		0.159091	1.31818	0.977273		1.03226	1.62903	0.806452
0.119048	2.61905	1.52381		1.31818	1.29545	2.59091		1.06452	0.677419	0.935484
0.428571	1	0.928571		1.13636	1.09091	1.90909		0.725806	1.56452	0.0967742
1.11905	1.52381	3.33333		0.704545	0.454545	1.29545		1.45161	0.774194	1.1129
0.309524	0.547619	1.07143		0.727273	0.0909091	1.34091		0.887097	0.854839	0.951613
0.261905	0.738095	1.16667		0.25	1.06818	1.18182		0.758065	0.822581	1.08065
1.19048	2.95238	1.09524		0.977273	0.909091	0.25		0.758065	0.903226	1.09677
0.404762	2.40476	2.16667		0.818182	1.56818	1.29545		0.709677	0.709677	1.24194
0.142857	0.190476	1.83333		0.954545	0.454545	0.977273		0.83871	0.951613	1.09677
0.928571	1.42857	2.88095		0.227273	1.77273	0.977273		0.951613	0.887097	1.27419
0.761905	1.42857	1.85714		1	0.0909091	0.0909091		0.596774	0.0645161	1.04839
1.07143	1.71429	2.04762		1.22727	1.06818	1.11364		0.677419	0.919355	1.19355
1.07143	0.285714	1.52381		0.840909	1.31818	0.863636		0.516129	1.27419	1.14516
1.04762	1.42857	2.04762		2	1.36364	1.56818		0.854839	0.193548	1
0.380952	0.880952	1.38095		1.20455	1.72727	2.34091		0.83871	0.919355	0.725806
1.21429	1.45238	0.809524		0.772727	0.363636	1.04545		0.903226	1.12903	0.709677
1.07143	1.11905	1.35714		0.5	1.31818	1.47727		0.887097	0.854839	1.09677
1.07143	1.09524	1.45238		1.90909	0.386364	1.27273		0.516129	1.08065	1.12903
1.42857	1.57143	3.11905		0.863636	2.06818	1.06818		0.419355	0.790323	1.1129
1.33333	1.04762	2.11905		0.272727	0.181818	1.31818		0.806452	0.903226	1.17742
1.21429	1.5	1.38095		0.386364	1.40909	1.52273		0.758065	0.919355	1.27419
1.2381	1.02381	1.38095		1.04545	1.38636	1.47727		0.790323	0.919355	1.33871
1.09524	1.2619	1.2381		0.818182	1.68182	1.20455		0.774194	0.951613	1.01613
1.11905	2.80952	1.7619		0.863636	1.38636	1.29545		0.967742	1.04839	1.24194
1.28571	1.47619	0.904762		0.568182	1.27273	1.27273		0.741935	0.903226	1.06452
0.714286	1.45238	0.97619		0.636364	1.97727	1.5		1.01613	1.08065	1
1.02381	1.59524	0.928571		1	1.63636	1.31818		0.774194	1.04839	2.20968
0.904762	1.21429	1.02381		0.818182	1.68182	1.52273		1.08065	1	1.3871
1.33333	1.11905	1.11905		0.931818	1.86364	1.38636		0.919355	1.04839	0.790323
1.42857	0.571429	1.40476		0.409091	1.65909	1.59091		0.790323	1.1129	0.967742
1.19048	1.45238	0.642857		1.34091	0.681818	1.18182		0.919355	1.09677	0.919355
1.19048	1.52381	0.119048		1.09091	1.09091	1.20455		0.822581	1.01613	1.06452
3.16667	1.16667	0.690476		1.18182	0.386364	1.20455		0.967742	1.51613	1.14516
0.928571	1.85714	1.57143		0.727273	1.36364	1.36364		0.854839	1.5	0.870968
1.28571	1.35714	1.02381		0.795455	0.181818	1.84091		0.403226	0.967742	1.12903
1.21429	2.35714	0.97619		0.931818	1.65909	0.409091		1.03226	0.951613	1.16129
1.19048	1.42857	1.59524		0.863636	0.886364	1.43182		1.01613	0.790323	0.967742
1.09524	2.69048	1.88095		1	1.88636	1.29545		0.887097	0.951613	1.19355
1.21429	1.21429	1.85714		1.31818	0.727273	0.727273		1.1129	0.806452	1.37097
1.45238	1.28571	2.30952		1.47727	1.61364	1.70455		0.903226	0.725806	1.16129
1.7381	0.97619	0.119048		1.31818	0.977273	1.72727		0.870968	0.951613	1.06452
1.30952	1.07143	0.214286		0.977273	0.681818	0.772727		0.983871	0.83871	1.3871
0.309524	1.35714	0.857143		1.43182	1.56818	1.11364		1.03226	0.903226	0.66129
1.40476	1.42857	0.142857		1.61364	1.59091	0.613636		1.17742	0.83871	1.14516
1.57143	1.66667	1.57143		0.704545	1.15909	1.70455		1.06452	0.935484	0.919355
1.42857	0.928571	1.95238		2.40909	0.931818	0.659091		1.03226	1.32258	1.3871
2.61905	0.952381	1.07143		1.43182	1.27273	2.65909		0.967742	0.854839	1.33871
0.809524	1.80952	1.7619		1.36364	0.0909091	1.20455		1.09677	1.33871	1.19355
0.928571	1.21429	1.21429		0.318182	1.97727	0.159091		1.16129	0.451613	0.435484
2.14286	1.42857	0.571429		1.36364	0.795455	1.18182		1	1.01613	1.20968
0.928571	0.238095	1.64286		1.54545	0.5	1.11364		0.967742	0.983871	1.54839
2.88095	0.285714	0.928571		1.40909	1.56818	0.636364		1.58065	0.967742	0.806452
0.97619	1.04762	0.404762		1.18182	1.61364	0.613636		0.983871	0.354839	0.903226
1.5	1.66667	1.04762		1.06818	1.40909	0.772727		1.16129	0.709677	1.1129
1.47619	0.833333	1.07143		1.61364	1.29545	0.659091		0.903226	0.306452	1.20968
1.16667	2.69048	1.88095		1.43182	1.06818	1.68182		1.04839	0.870968	0.758065
1.5	1.33333	1.16667		1.38636	0.227273	1.59091		1.06452	0.951613	1.04839
2.28571	0.119048	3.54762		1.45455	0.795455	0.590909		1.09677	0.935484	1.1129
1.52381	1.78571	1.02381		1	1.56818	1.43182		1.01613	0.870968	1.24194
1.42857	3.92857	1.38095		1.27273	1.5	1.27273		0.919355	1.24194	1.27419
1.38095	0.833333	1.07143		1.22727	1.47727	1.20455		0.612903	1.09677	1.1129
1.42857	0.404762	1.66667		1.15909	0.863636	1.68182		0.725806	0.83871	1.22581
1.04762	0.952381	1.14286		1.04545	0.977273	0.295455		1.17742	0.983871	0.5
1.11905	3.5	0.0952381		1.13636	1.04545	1.34091		0.725806	0.983871	1.1129
0.833333	1.92857	0.666667		0.75	0.977273	0.818182		0.774194	0.83871	1.06452
0.666667	0.357143	1.54762		0.113636	1.22727	0.363636		0.516129	0.919355	1.12903
0.47619	0.809524	0.809524		1.18182	1.84091	1.04545		1.03226	0.854839	1.09677
0.52381	1.66667	1.97619		0.159091	1.09091	0.386364		0.806452	0.822581	1.20968
0.119048	1.07143	2.28571		0.318182	1.06818	1.18182		0.741935	0.822581	1.19355
1.2619	1.04762	0.119048		0.613636	1.11364	1.59091		0.0806452	0.758065	1.16129
0.785714	0.785714	0.142857		0.454545	0.954545	1.36364		1.04839	0.774194	1.75806
1.16667	1.04762	0.571429		0.431818	1.15909	0.681818		1.03226	0.5	1.16129
1.33333	1.54762	1.54762		2.13636	0.977273	0.977273		1.32258	0.290323	1.09677
0.142857	1.78571	1.88095		0.636364	1.02273	1.72727		0.822581	0.806452	0.983871
1.38095	0.547619	2.45238		1.40909	1.11364	1.52273		0.967742	0.741935	1.40323
1.09524	0.142857	2.04762		0.840909	1.09091	1.70455		1.04839	1.14516	1.29032
1.04762	0.619048	1.57143		0.568182	0.954545	1.5		1.16129	0.887097	0.483871
0.547619	1.28571	0.642857		0.772727	1.04545	1.45455		0.951613	0.854839	0.693548
2.59524	2.54762	1.69048		1.34091	0.545455	0.659091		1.74194	1.40323	1.77419
2.09524	1.14286	1.2381		1.18182	0.977273	1.13636		1.58065	0.919355	1.22581
1.04762	0.404762	2.2619		0.136364	0.75	0.386364		1.14516	0.854839	1.51613
1.54762	0.785714	2.28571		0.704545	1.02273	1.02273		1.72581	0.951613	1.41935
0.904762	0.97619	2.09524		0.522727	1.02273	1.75		1	0.935484	1.03226
1.85714	0.619048	2.54762		0.159091	0.863636	2.04545		0.854839	0.709677	0.16129
1.28571	1.09524	0.833333		0.204545	1.09091	0.181818		1.06452	0.758065	1.03226
1.33333	0.880952	1.90476		0.204545	0.704545	1.04545		0.693548	1.03226	0.0645161
1.71429	0.738095	2.33333		0.886364	0.227273	1.45455		1.16129	1.01613	1.43548
0.428571	1.11905	0.666667		1.06818	0.886364	1.95455		0.854839	0.258065	1.32258
1.59524	1.11905	2.33333		1.09091	0.75	1.72727		1.14516	0.983871	1.8871
1.66667	0.166667	0.857143		1.34091	0.840909	1.38636		1.25806	1.09677	0.983871
1.5	1.02381	2.30952		1.52273	0.931818	1.34091		1.16129	0.903226	2.45161
2.11905	1.45238	0.880952		0.181818	0.840909	1.34091		1.08065	1.19355	1.17742
0.571429	0.809524	2		2	1.02273	1.38636		1.04839	0.951613	1.24194
0.261905	1.04762	1.92857		0.863636	0.931818	1		1.08065	0.854839	1.25806
1.16667	1.54762	0.97619		0.5	1.31818	1.25		0.854839	0.758065	1.17742
1.28571	0.833333	0.833333		2.34091	0.886364	0.318182		1.20968	0.854839	0.967742
0.190476	1.19048	0.833333		0.25	0.977273	1.65909		0.983871	0.66129	0.870968
0.833333	1.09524	1.11905		1.5	1.11364	1.63636		1.08065	0.967742	1.40323
0.785714	1.04762	1.21429		1.22727	1.02273	1.40909		1.14516	1.48387	1.04839
0.904762	1.19048	2.07143		1.27273	0.886364	0.977273		1.04839	0.758065	1.17742
0.952381	1.19048	2		1.95455	1.09091	1.27273		0.693548	0.758065	0.870968
0.428571	0.857143	1.19048		0.772727	0.681818	0.931818		0.935484	0.774194	1.08065
0.119048	1.11905	1.11905		0.5	1.11364	0.840909		0.774194	1.01613	1.14516
1.54762	1.16667	0.47619		0.295455	1.09091	0.931818		0.451613	0.83871	0.629032
2.30952	1.07143	1.21429		1.31818	1.81818	1.06818		1.04839	0.548387	1.06452
0.357143	1.19048	1.7619		1.27273	1.02273	1.20455		0.967742	0.806452	1.08065
0.0952381	1.7381	1.83333		0.113636	1.04545	1.54545		0.483871	0.887097	0.629032
1.42857	1.64286	0.904762		1.22727	1.22727	1.15909		0.854839	1	0.741935
2.30952	0.761905	0.52381		1.29545	0.704545	0.227273		0.741935	1	0.790323
0.119048	1.57143	1.04762		1.22727	0.636364	1.13636		0.758065	0.83871	0.596774
0.619048	1.2381	1.30952		1.06818	1	1.25		1.01613	1.70968	0.177419
0.0952381	0.904762	1		1.20455	1	1.22727		1.06452	1.45161	0.709677
1.52381	1.04762	2.2381		2.18182	1.15909	0.954545		1	1.46774	1.01613
0.857143	0.928571	1.07143		0.659091	1.22727	1.06818		1.14516	0.612903	0.451613
1.02381	1.07143	1		0.840909	0.931818	0.977273		0.967742	0.596774	1.03226
0.880952	1.2619	1.09524		1.36364	0.818182	1.34091		0.870968	1.04839	0.854839
0.690476	1.28571	1		0.318182	1.13636	1.13636		1.04839	1	0.967742
2.42857	1.78571	0.880952		1.93182	2.47727	0.977273		0.774194	0.887097	0.967742
0.666667	0.97619	1.09524		1.31818	1.02273	0.840909		0.822581	0.677419	1.04839
1.14286	1.28571	1.2381		1.22727	1.04545	0.454545		0.951613	0.290323	0.919355
0.833333	1.2381	0.880952		1.54545	1.02273	1.27273		0.16129	0.870968	0.951613
2.07143	0.357143	2.85714		1.13636	1.02273	1.29545		0.967742	0.903226	0.967742
0.47619	1.45238	0.97619		1.56818	1.84091	1.72727		1.27419	2.01613	1
1.47619	1.30952	0.952381		1.29545	2.18182	1.29545		0.741935	1.08065	1.1129
0.880952	2.09524	1.14286		2.47727	1.06818	1.22727		1.06452	1.03226	0.580645
0.785714	2.85714	1.61905		1.20455	0.886364	1.13636		0.983871	0.854839	0.919355
1.21429	4.07143	2.7381		1.29545	0.931818	2		1.25806	1.69355	0.887097
0.547619	1.14286	0.595238		1.70455	0.818182	1.47727		1.03226	0.983871	1.06452
0.666667	1.85714	1.19048		1.20455	1.20455	1.09091		0.983871	0.806452	1.01613
0.857143	0.452381	0.428571		1.15909	1.02273	1.43182		1	0.0645161	0.951613
0.5	1.59524	0.97619		0.795455	1.40909	0.636364		1.12903	2.22581	0.967742
0.97619	1.52381	1.09524		1.25	0.931818	0.613636		0.83871	0.0806452	0.887097
0.0952381	1	2.45238		1.70455	1.04545	1.43182		1.12903	0.967742	1.06452
0.690476	0.928571	1.09524		1.06818	0.909091	1.20455		0.790323	0.919355	0.854839
0.666667	1.2381	0.261905		1.11364	1	1.20455		0.935484	1.40323	0.709677
0.166667	1.2381	2.61905		1.13636	2.15909	1.77273		1.37097	0.935484	0.774194
1.09524	3.61905	2.30952		0.522727	1.54545	1.43182		0.887097	1.33871	1.04839
0.404762	1.52381	1.02381		1.29545	1.38636	1.15909		1.01613	0.741935	0.370968
0.928571	1.21429	1		1.11364	1.09091	1.29545		1.14516	0.790323	0.0645161
1.35714	0.785714	2.16667		1.11364	1.68182	1.13636		0.935484	0.919355	1.16129
0.809524	0.690476	0.928571		1.11364	0.909091	1.40909		2.54839	0.806452	0.758065
0.5	2.35714	1.35714		0.659091	0.863636	1.15909		1.54839	1.43548	0.870968
1.7381	2.52381	1.2619		1.56818	0.454545	1.22727		0.967742	1.45161	1.20968
0.428571	0.690476	1.7381		0.977273	0.795455	1.27273		1.04839	1.09677	1.46774
0.642857	0.952381	0.666667		1.43182	0.681818	1.22727		1.96774	1.06452	1.03226
0.904762	0.952381	0.52381		1.75	0.75	1.18182		2.24194	0.919355	0.790323
1.07143	0.595238	0.690476		0.613636	1.15909	1.31818		1.6129	1.25806	0.725806
0.904762	1.09524	0.833333		1.20455	1.11364	3.22727		0.983871	0.612903	1
1.21429	0.952381	0.761905		0.659091	1.36364	1.31818		1	1.06452	0.951613
1.14286	2.90476	1.19048		1.15909	0.545455	1.86364		1.16129	0.935484	1.19355
1.14286	1.54762	0.833333		0.545455	0.727273	0.0909091		0.854839	1.20968	0.209677
0.285714	1.21429	1.83333		1.04545	0.75	2.81818		0.66129	1.1129	1.29032
0.5	1.21429	1.19048		1	1.11364	1.29545		2.93548	1.1129	1.33871
0.904762	1.14286	0.690476		1.18182	0.318182	2.20455		0.903226	0.66129	0.629032
1.02381	1.66667	0.619048		2.36364	0.568182	1.27273		1.64516	1.03226	1.1129
0.928571	1.19048	0.833333		0.886364	0.454545	1.20455		1.12903	0.951613	1.06452
0.97619	0.833333	0.595238		0.886364	0.886364	1.29545		0.419355	1.30645	1.17742
1	1.19048	1.16667		1.27273	0.136364	1.09091		0.290323	1.01613	0.758065
1.21429	1.52381	0.738095		0.113636	0.363636	1.02273		1.8871	1.1129	1.06452
1.09524	0.785714	0.380952		0.840909	0.636364	1.22727		0.677419	0.516129	1.30645
1.04762	1.09524	1.07143		1.02273	0.5	1.13636		1.03226	0.903226	1.20968
0.952381	1.30952	1.02381		1	0.431818	1.06818		0.935484	1.03226	1.1129
1.2619	1.61905	1.38095		1.09091	0.886364	1.93182		0.967742	0.370968	1.1129
0.809524	1.19048	0.785714		0.818182	0.590909	1.09091		2.96774	0.919355	0.951613
0.285714	1.80952	0.809524		0.840909	0.431818	0.977273		0.225806	0.709677	1.12903
1.02381	1.38095	0.761905		0.295455	0.659091	1.06818		1.12903	1.70968	1.09677
0.785714	2.11905	0.904762		0.931818	0.340909	1.11364		1.03226	1.03226	1.27419
1.28571	0.142857	0.285714		0.840909	0.477273	1.34091		0.967742	0.741935	0.951613
1.11905	0.285714	0.5		0.727273	0.204545	1.43182		0.112903	0.5	0.403226
1.30952	1.35714	0.666667		0.681818	1.45455	1.52273		0.935484	0.903226	0.322581
1.47619	0.333333	0.785714		1.36364	0.0909091	1.31818		1.20968	1.3871	1.16129
0.261905	0.857143	0.761905		0.818182	0.590909	1.02273		1.66129	0.887097	1.14516
0.904762	0.333333	0.595238		1.29545	1.22727	0.704545		0.145161	0.983871	1.17742
1.66667	3.30952	0.5		0.977273	0.0909091	0.863636		0.967742	0.33871	0.870968
0.47619	1.04762	0.571429		1	0.477273	0.454545		0.725806	0.112903	0.564516
0.904762	0.190476	0.785714		1.18182	0.590909	0.840909		1.43548	0.629032	0.887097
0.880952	1.16667	0.52381		1.15909	0.636364	1.18182		1.54839	1.03226	1.33871
0.97619	1.42857	0.690476		1.11364	0.659091	0.681818		0.919355	1.01613	0.951613
1.16667	1.7619	0.619048		1.36364	0.5	0.931818		1.06452	0.919355	0.580645
1.04762	1.5	0.666667		1.18182	0.522727	0.772727		0.66129	0.83871	0.806452
0.97619	1.59524	1.04762		1.13636	0.681818	0.886364		1.12903	0.903226	0.935484
0.761905	0.857143	0.642857		1.25	1.34091	0.318182		1.35484	1.08065	0.0645161
0.833333	1.42857	1.16667		1.38636	1.34091	0.454545		1.09677	1	0.83871
1.16667	1.45238	1		1.34091	1.36364	1.04545		0.806452	0.870968	1.25806
1.04762	1.14286	0.857143		1.36364	1.15909	0.840909		0.0967742	0.854839	1.20968
1.30952	1.2619	1.69048		1.15909	1.11364	0.931818		0.854839	1.30645	1.20968
1.14286	0.904762	1.66667		0.863636	1.06818	0.727273		1.69355	0.967742	1.46774
0.714286	1.90476	0.47619		1.38636	1.13636	0.227273		1.06452	1.09677	1.27419
1.7381	1.78571	0.785714		1.34091	1.09091	0.0909091		1.83871	0.129032	0.564516
1.2381	0.0952381	0.928571		1.34091	0.863636	0.0909091		0.967742	0.887097	0.741935
1.04762	1.02381	1.09524		1.20455	0.886364	0.227273		1.51613	1	0.935484
0.904762	2.21429	1.42857		0.25	0.159091	0.386364		1.37097	1.03226	0.693548
1.59524	1.16667	0.404762		1.38636	1.15909	1.04545		1.5	1.24194	1.14516
0.690476	1.69048	0.904762		1.27273	1.27273	1		1.54839	1.62903	0.935484
0.595238	1.16667	0.714286		1.27273	1.18182	1.09091		1	2.12903	1.12903
1.09524	1.35714	1.35714		1.18182	1.09091	1		1.1129	1.22581	1.25806
1.09524	0.690476	1.54762		0.25	0.613636	0.818182		0.467742	1.09677	1.03226
1.90476	1.45238	1.38095		1.22727	0.954545	0.75		1.19355	1.03226	1.27419
0.952381	0.904762	1.83333		0.931818	1.95455	0.318182		0.887097	1.01613	1.16129
0.928571	1.14286	1.16667		1.25	1.22727	0.75		1	1.16129	1.35484
2.14286	1.02381	1.47619		1	0.886364	0.977273		0.983871	1.58065	1.3871
1.78571	1.07143	0.97619		1.25	0.227273	0.954545		1.29032	1.12903	0.451613
1.97619	0.428571	1.40476		1.02273	1.36364	0.75		0.33871	0.903226	0.967742
1.64286	1.35714	0.333333		1.22727	0.909091	1		1.5	1.03226	1.45161
0.238095	1.07143	1.71429		1.18182	1.36364	1.02273		0.258065	1.08065	0.483871
0.47619	0.666667	1.04762		1.18182	1.13636	0.863636		1.09677	1	1.25806
0.119048	1.11905	0.119048		0.477273	0.545455	0.818182		1.95161	1.1129	0.822581
1.04762	0.119048	1.40476		1.20455	1.25	0.181818		1.24194	0.435484	0.758065
0.809524	1	1.21429		0.681818	0.977273	0.704545		0.951613	0.741935	0.951613
0.97619	0.642857	1.64286		0.977273	1.11364	0.75		0.919355	1.08065	0.806452
1.64286	0.190476	1.38095		0.727273	0.954545	0.886364		0.790323	0.758065	0.919355
0.119048	0.452381	1.69048		1.31818	1.59091	0.727273		1.01613	0.967742	0.83871
1.69048	1.14286	1.30952		1.45455	0.840909	0.931818		0.709677	0.0967742	0.645161
0.809524	1.33333	1.35714		1.22727	1.02273	0.863636		1	1.45161	0.967742
1.45238	1.2381	1.42857		1.13636	0.931818	0.886364		0.887097	0.83871	1.17742
0.904762	0.333333	1.54762		1.29545	1	0.772727		0.0806452	1.41935	1.51613
1.07143	1.35714	1.2619		0.681818	1.06818	0.409091		1.12903	0.935484	0.822581
1.7619	1.38095	1.21429		1.20455	0.931818	0.568182		0.983871	1.01613	1.20968
0.928571	1.04762	1.2381		0.795455	0.886364	1.36364		1.1129	0.983871	1
0.52381	1.95238	0.666667		1.25	0.772727	1.09091		0.83871	0.0645161	1.33871
0.97619	0.904762	1.30952		0.659091	0.477273	1.95455		0.741935	1.19355	1.04839
0.952381	0.857143	1.85714		1.38636	0.704545	1.47727		1.08065	0.83871	1.06452
0.761905	1	0.333333		0.840909	0.818182	1.40909		0.822581	1.14516	2.19355
1.80952	0.333333	1.04762		0.659091	0.818182	1.36364		0.967742	0.951613	1.12903
0.714286	1.45238	1.28571		0.704545	0.795455	1.06818		0.774194	1.09677	1.01613
1.54762	0.833333	1.38095		0.522727	0.977273	1.65909		0.16129	0.129032	0.887097
0.97619	2.5	1.04762		0.909091	0.772727	1.11364		1.32258	1.08065	0.951613
2.04762	2	0.404762		1.81818	1.20455	0.113636		1.09677	1.12903	0.645161
1.2619	1.38095	0.595238		1.52273	0.977273	1.40909		1.03226	0.193548	0.645161
0.642857	0.952381	1.19048		1.13636	0.75	2.15909		0.66129	1.17742	1.43548
0.809524	1.40476	0.142857		0.886364	0.863636	1.65909		1.08065	1.1129	1.62903
1.47619	1.35714	1.47619		1.18182	0.272727	1.40909		0.983871	1.06452	0.887097
0.952381	1.38095	2.95238		1.15909	1.40909	1.45455		1.17742	0.306452	1.17742
1.14286	2.52381	1.42857		0.386364	0.954545	1.31818		1.09677	1.01613	1.32258
1.02381	1.47619	1.42857		1.04545	1.34091	1.09091		1.48387	1.30645	1.24194
1.5	2.7381	0.833333		0.363636	0.818182	1.20455		1.03226	1.19355	0.935484
1.14286	1.16667	1.54762		0.977273	0.75	1.22727		1.01613	0.709677	0.870968
0.833333	1.57143	1.47619		1.20455	1.13636	1.02273		0.903226	0.645161	0.709677
0.809524	1.28571	0.166667		1.02273	1.02273	0.522727		1.17742	1.1129	0.677419
1.11905	0.571429	1.7619		0.840909	0.909091	1.34091		0.983871	1.08065	1.22581
2.09524	1.2381	1.5		1.02273	0.931818	0.545455		1.27419	0.741935	0.903226
0.190476	1.2381	1.45238		0.659091	1.31818	0.409091		1.08065	0.112903	1
1.21429	1.69048	1.19048		1.09091	1.22727	1.25		0.903226	0.983871	0.919355
1.69048	0.619048	1.45238		0.477273	0.909091	0.931818		0.951613	1.04839	1.20968
0.642857	0.857143	1.19048		1.18182	0.795455	1.25		1.04839	1.56452	1.16129
0.857143	1.54762	1.2619		0.863636	1.15909	1.13636		1.17742	1.08065	1.93548
0.761905	1.2619	1.33333		1.11364	0.659091	0.772727		1	1.1129	0.935484
0.952381	0.47619	1.11905		0.795455	0.909091	1.13636		1.17742	1.03226	0.83871
1.14286	1	1.19048		0.909091	1.04545	1.25		2.08065	1.24194	0.725806
0.833333	1.28571	0.809524		0.636364	0.954545	1.15909		1.06452	0.935484	1.22581
1.09524	0.904762	1.2619		0.863636	1.04545	2.54545		1.25806	1.14516	1.24194
0.857143	0.690476	1.33333		1.04545	0.818182	2.13636		1.5	1.17742	1.09677
0.738095	1.38095	1.40476		2.02273	1.68182	0.318182		2.01613	0.483871	1.06452
1.38095	0.309524	1.28571		0.0909091	0.727273	1.04545		0.677419	1.19355	1.29032
0.619048	1.28571	1.14286		1.06818	1.25	0.818182		0.725806	1.01613	1.16129
0.857143	0.833333	1.42857		1.63636	0.909091	2.29545		0.983871	1	1
0.47619	0.619048	1.40476		0.886364	1.04545	0.545455		1.09677	1	1.53226
0.52381	1.02381	1.64286		1	1	0.681818		0.951613	1.27419	0.983871
0.833333	0.928571	0.761905		1.20455	1.27273	1.15909		1.64516	1.01613	1.16129
0.690476	1.2381	0.309524		1.13636	0.886364	0.909091		1.06452	0.806452	1.20968
0.619048	1.04762	1.28571		0.613636	0.886364	0.840909		0.903226	0.887097	1.19355
0.714286	3.02381	1.28571		1.15909	0.568182	0.886364		0.951613	0.822581	0.419355
0.619048	2.07143	0.404762		2.34091	1.04545	8.95455		1.06452	0.677419	1.19355
0.214286	1.07143	1.40476		0.931818	1.59091	1.15909		1.06452	0.741935	0.967742
0.619048	1.11905	1.02381		1.15909	0.772727	1		1.19355	0.306452	1.12903
1.07143	1.09524	1.33333		0.840909	0.909091	1.31818		1.06452	0.967742	0.887097
0.571429	1.11905	1.14286		0.613636	0.977273	1.09091		1.27419	1.04839	1.12903
0.785714	1.11905	1.21429		0.727273	1.04545	0.931818		0.516129	1.24194	1.27419
0.642857	1.2381	1.35714		1.09091	0.931818	0.818182		1.17742	0.693548	1.30645
1.7619	1.21429	1.35714		1.06818	1.59091	1.02273		0.919355	1.01613	1.16129
0.619048	0.52381	1.2619		0.977273	1.18182	1.06818		1.20968	1	1.33871
0.119048	1.02381	1.33333		0.909091	1.22727	2		1.08065	0.677419	1.06452
0.904762	1.07143	1.40476		1.25	0.75	0.931818		1.17742	0.741935	0.806452
0.666667	1.14286	0.809524		0.886364	0.909091	0.681818		0.870968	0.935484	1.1129
0.642857	0.952381	1.5		1.13636	1.27273	0.795455		0.612903	0.935484	0.403226
0.595238	0.142857	1.28571		0.977273	1.34091	0.772727		0.967742	0.951613	1.12903
0.809524	1.30952	1.40476		0.954545	0.863636	0.818182		0.983871	0.774194	0.935484
0.714286	0.761905	1.35714		1.29545	1.18182	0.795455		0.709677	0.903226	0.870968
0.738095	1.16667	0.928571		1.04545	1.29545	0.909091		0.790323	0.935484	1.1129
0.571429	1.47619	1.35714		1	1.34091	1.15909		0.725806	0.677419	1.12903
0.738095	0.809524	1.38095		0.886364	1.34091	0.772727		0.806452	0.935484	1.33871
1.19048	0.52381	1.28571		0.909091	1.40909	0.363636		1.19355	0.580645	1.14516
0.47619	1.66667	1.2381		1.11364	0.704545	0.931818		1.80645	1.03226	1.25806
0.47619	0.761905	0.928571		1.02273	1.27273	1.18182		0.935484	1.41935	0.806452
0.47619	0.595238	0.880952		1.56818	0.863636	0.977273		1.16129	1.56452	0.774194
0.809524	0.97619	0.97619		0.772727	0.840909	0.727273		1	1.45161	1.45161
1.09524	0.404762	0.690476		0.931818	1.38636	0.454545		1.29032	0.451613	1.3871
2.04762	0.333333	0.642857		0.795455	1.29545	1.02273		0.935484	1.32258	1.41935
1.2619	1.09524	0.833333		0.977273	1.15909	0.931818		1.24194	0.870968	2
1.21429	0.547619	6.38095		0.977273	1.13636	0.363636		0.951613	0.774194	1.51613
0.547619	0.47619	1		0.818182	0.295455	1		1.08065	3.5	1.48387
1.47619	1.11905	0.809524		0.977273	1	1.09091		1.16129	0.0645161	1.20968
1.47619	0.690476	0.714286		1.13636	1.97727	0.636364		1.83871	1.22581	0.935484
1.2381	1.16667	0.571429		1	1.15909	0.590909		1.04839	1.14516	1.29032
1.59524	0.904762	0.928571		1.18182	1.15909	0.5		1.09677	1.12903	0.129032
1.04762	1.2619	0.333333		1.11364	1.20455	1.04545		1.17742	0.66129	2.03226
0.928571	0.452381	0.357143		0.840909	0.568182	0.931818		1.37097	0.612903	1.90323
1.7619	1.07143	1.21429		0.931818	1.56818	1.02273		1.27419	1.09677	1.48387
1.45238	1.19048	0.785714		1.11364	0.886364	0.863636		1.19355	0.564516	1.12903
0.857143	1.14286	0.5		1.18182	1.18182	1.27273		1.17742	0.225806	1.20968
1.19048	0.761905	0.380952		0.840909	2.11364	0.681818		1.09677	1.12903	1.30645
1.64286	1.11905	0.238095		0.772727	1.15909	2.29545		1.19355	1.30645	1.04839
1.19048	1.97619	0.880952		0.318182	1.06818	0.772727		0.951613	1.3871	0.967742
0.190476	1.11905	0.595238		1.72727	1.06818	0.863636		0.951613	0.822581	0.419355
0.904762	1.14286	0.666667		1.15909	1.34091	1.25		1.33871	2.09677	1.37097
0.642857	1.02381	0.833333		0.931818	0.363636	1.29545		1.29032	1.25806	0.306452
1.61905	1.14286	0.809524		0.863636	1.22727	1.43182		1.22581	1	1.74194
0.285714	1.14286	0.809524		1.22727	1.70455	1.31818		1.16129	1.37097	0.403226
0.857143	0.97619	1		0.977273	0.863636	0.818182		0.983871	1.48387	1.30645
0.238095	1.09524	0.547619		1.18182	1.04545	1.22727		1.14516	1.20968	1.20968
0.666667	0.880952	0.880952		1.75	0.522727	2.84091		1.29032	1.3871	0.612903
1.33333	1.61905	0.880952		1.61364	1.31818	1.40909		1.40323	1.25806	2.14516
0.904762	1.09524	1.2619		0.886364	0.886364	1.25		1.17742	0.741935	1.43548
1.19048	1	0.47619		1.13636	0.681818	1.43182		0.887097	2.06452	1
1	1.2381	0.880952		1	1.22727	2.11364		1.01613	0.612903	0.887097
1.07143	0.380952	0.333333		0.931818	0.75	1.45455		1.48387	0.790323	1.1129
1.69048	0.166667	1.04762		0.659091	0.75	1.29545		1.24194	1	2.37097
1.04762	1.90476	0.928571		1.18182	0.977273	2.18182		0.935484	0.983871	1.22581
1.35714	1.33333	0.619048		1.65909	0.318182	1.27273		1.22581	0.887097	1.20968
1.57143	0.857143	0.904762		2	1.27273	1.15909		0.951613	1.20968	1.32258
1.2381	1.04762	0.785714		0.772727	1.59091	1.22727		1.16129	1.16129	1.51613
1.07143	0.571429	0.97619		2.59091	0.954545	0.318182		1.16129	1.41935	1.27419
1	1	0.761905		1	1.27273	1.65909		0.677419	0.870968	1.66129
0.547619	0.333333	1.04762		0.863636	1.54545	2.02273		1.06452	0.983871	1.53226
0.952381	0.880952	0.714286		1.04545	0.977273	0.204545		1.29032	0.725806	1.43548
0.880952	0.833333	0.904762		0.659091	1.06818	2.09091		1.33871	1.29032	0.951613
1.16667	0.928571	0.928571		1.09091	1	2.02273		1.1129	1.40323	0.83871
0.904762	0.809524	0.785714		1.29545	0.340909	1.86364		1.09677	0.935484	1.12903
1.09524	0.785714	0.952381		1.20455	0.931818	1.65909		1.20968	0.903226	0.629032
1.11905	0.880952	0.809524		1.04545	1	1.79545		0.870968	1.09677	0.983871
1.04762	1.14286	0.928571		0.818182	1.31818	1.31818		1.25806	0.451613	1.1129
0.52381	1.07143	0.452381		1.88636	0.681818	1.13636		1.22581	0.919355	1.14516
0.571429	0.97619	1.16667		0.840909	1.02273	2.02273		1.16129	0.354839	0.83871
0.261905	0.833333	0.666667		1.02273	0.25	0.977273		1	0.854839	0.580645
0.785714	0.904762	0.547619		0.954545	0.659091	1.22727		1.64516	0.596774	1.17742
2.21429	1.02381	0.97619		1.61364	1.11364	1.06818		1.27419	1.04839	0.548387
1.07143	1.2381	0.714286		0.954545	0.977273	0.977273		1.12903	0.951613	0.177419
0.571429	0.47619	0.714286		0.727273	1.29545	1		0.983871	1.14516	0.806452
1.04762	0.619048	0.738095		0.795455	0.886364	0.795455		0.951613	0.887097	1
1.2381	1.04762	0.97619		1.25	1.25	1.68182		1.16129	1.62903	1.06452
0.547619	1	0.904762		0.363636	0.5	1.22727		1.22581	0.741935	1
0.52381	0.119048	1		1.27273	0.886364	0.772727		2.19355	1.48387	1.09677
0.880952	1.07143	1		0.863636	1.25	1.15909		1.17742	1	0.951613
0.595238	1.07143	0.97619		0.431818	1.09091	0.704545		1.25806	0.983871	1.01613
1.02381	1	0.714286		1.25	0.977273	0.318182		1.45161	0.887097	0.580645
0.97619	0.714286	1.07143		1.88636	1.09091	0.886364		1.08065	0.854839	0.709677
1.52381	0.97619	0.97619		1.13636	0.954545	0.886364		1.17742	0.596774	0.193548
1.54762	0.904762	0.809524		0.386364	1.02273	0.909091		0.0967742	1.03226	1.04839
1.14286	0.142857	0.571429		0.863636	1.68182	0.75		1.01613	0.774194	0.548387
1.07143	1.09524	0.52381		1.34091	0.909091	0.568182		1.03226	0.983871	1.03226
1.07143	1.33333	1.30952		1.27273	0.977273	0.863636		1.43548	0.870968	0.403226
1.57143	0.309524	0.857143		0.477273	1.09091	0.909091		1.12903	0.822581	0.0645161
1.04762	1.16667	0.380952		1.15909	0.75	0.681818		1.22581	0.919355	1.41935
1.07143	1.40476	0.571429		0.772727	1	0.931818		1.17742	0.790323	1.20968
0.619048	1.14286	0.690476		1.18182	1.09091	1.04545		1.12903	0.83871	0.419355
0.97619	1.33333	0.928571		1.18182	0.977273	1.04545		1.70968	1.04839	0.0806452
1.85714	1.35714	0.785714		1.25	1.11364	1.59091		0.790323	0.548387	1.20968
0.904762	1.33333	0.928571		0.704545	1.11364	0.340909		0.629032	0.790323	0.435484
0.642857	0.761905	0.761905		2.09091	0.909091	0.886364		0.887097	0.790323	1.09677
0.261905	1.28571	0.690476		1.06818	0.977273	0.840909		0.758065	0.774194	0.596774
0.761905	0.547619	0.619048		1.20455	1.15909	0.386364		1.19355	0.629032	1.69355
0.785714	0.97619	0.761905		0.681818	0.727273	0.886364		0.709677	0.983871	1.06452
1.61905	1.19048	1.02381		1.02273	0.75	1.09091		0.83871	0.854839	0.983871
0.952381	1	0.97619		1.47727	0.818182	0.363636		1.25806	0.854839	1.75806
0.904762	0.97619	0.547619		1.22727	1.11364	1.18182		0.741935	0.677419	0.0645161
0.52381	1.2619	0.880952		1.18182	0.568182	1.18182		0.983871	1.06452	1.25806
1.19048	1.30952	0.880952		1.27273	1.06818	1.02273		0.983871	0.903226	1.24194
0.619048	1.11905	0.452381		1.22727	0.840909	0.318182		0.951613	0.806452	0.854839
1.07143	0.952381	0.833333		1.22727	0.636364	0.863636		1.45161	0.967742	1
0.595238	0.785714	0.642857		1	0.704545	2.25		1.3871	0.483871	0.693548
1.2381	0.214286	0.761905		1.84091	0.659091	1.15909		1	1.30645	0.822581
1.45238	3.7619	1.45238		1.29545	0.818182	0.772727		1.08065	1.03226	0.967742
0.571429	0.619048	1.16667		0.954545	0.977273	1.61364		1.03226	0.741935	1.17742
1.40476	1.09524	1.7381		1.25	0.659091	1.29545		0.935484	1.01613	1.20968
0.809524	0.309524	1.61905		0.772727	0.818182	1.06818		1.33871	0.83871	1.04839
0.595238	1.04762	1.02381		0.5	0.795455	1.70455		1.22581	0.758065	0.903226
1.59524	1.2381	1.52381		0.431818	1.56818	1.09091		1.08065	0.370968	0.0806452
0.380952	1.2381	1.59524		1.40909	1.11364	1.63636		0.967742	0.758065	0.258065
0.190476	1.28571	1.57143		1.06818	0.795455	0.863636		0.645161	0.967742	1.08065
0.595238	2.02381	1.69048		1.36364	0.772727	0.727273		1.29032	0.596774	1.09677
1.21429	0.47619	0.261905		1.52273	0.954545	0.818182		0.548387	1.04839	1.16129
0.904762	1.38095	1.64286		1.31818	0.636364	1.02273		1.25806	0.951613	1.19355
1.2381	1.47619	1.09524		0.295455	0.318182	1.04545		1.09677	0.903226	1.17742
0.785714	1.28571	1.57143		0.704545	0.772727	1.04545		0.0645161	0.790323	1.03226
1.59524	1	5.80952		0.818182	1.43182	1.15909		0.854839	0.887097	1.22581
0.833333	2.07143	1.35714		0.340909	0.636364	0.772727		0.967742	0.887097	1.08065
1.07143	1.45238	1.64286		0.590909	0.931818	0.909091		0.483871	1.3871	1.56452
1.64286	1.54762	1.35714		1.29545	0.840909	0.727273		1.37097	0.951613	1.16129
0.857143	1.33333	2.02381		2.25	0.863636	0.954545		0.612903	0.83871	1.37097
0.761905	1.33333	1.09524		0.863636	0.795455	0.977273		0.725806	0.870968	0.274194
0.5	1.38095	0.428571		0.636364	0.886364	0.590909		0.887097	1.3871	1.09677
0.928571	1.11905	1.47619		1.04545	0.931818	0.840909		0.83871	0.741935	1.16129
0.928571	1.35714	1.7619		0.727273	0.909091	0.840909		0.83871	1.45161	0.741935
1.14286	0.595238	1		0.886364	0.931818	0.568182		0.822581	0.790323	1.16129
0.642857	0.904762	1.35714		0.477273	0.75	0.818182		0.83871	0.919355	1.09677
1.52381	1.07143	2		0.363636	0.977273	1.20455		1.20968	1	1.6129
2.19048	2.07143	1.42857		0.75	0.704545	1.97727		0.645161	0.483871	1.22581
0.738095	1.35714	1.38095		0.568182	0.863636	0.818182		0.645161	0.370968	0.935484
0.97619	1.2381	2.21429		0.818182	0.840909	1.04545		0.483871	0.935484	1.01613
1.54762	1.52381	1.2381		0.636364	0.886364	1.56818		0.66129	0.693548	0.854839
1.14286	2.2381	0.857143		0.772727	0.659091	0.704545		1.12903	0.822581	1.12903
0.404762	1.21429	1.57143		0.795455	1.43182	0.886364		1.04839	0.241935	0.887097
0.380952	1.28571	1.2381		0.295455	1.27273	1.36364		1.70968	0.903226	0.870968
0.833333	0.809524	1.47619		0.340909	2.22727	0.681818		1.19355	1.17742	1.03226
0.761905	1.71429	1.45238		0.227273	1.45455	0.954545		0.774194	0.806452	0.854839
0.666667	1.04762	0.357143		0.659091	0.5	0.886364		1.79032	1.30645	1.09677
1.02381	1.40476	1.21429		0.636364	1.40909	1.52273		0.967742	1.01613	0.983871
0.119048	1.04762	1.7381		0.659091	1.29545	1.45455		0.0967742	0.887097	1.01613
2.33333	1.21429	1.61905		0.795455	0.954545	1.31818		0.612903	1.37097	1.1129
0.666667	1.16667	1.07143		0.159091	1.36364	0.840909		1.64516	0.935484	1.03226
1	0.809524	1.2619		0.590909	1.02273	0.340909		2.09677	0.951613	1.03226
0.809524	1.57143	1.02381		0.772727	2.20455	1.56818		0.403226	0.725806	1.58065
0.97619	3.42857	0.166667		0.727273	3.06818	1.06818		1.24194	0.596774	1.37097
1.88095	0.714286	2.80952		0.227273	0.795455	1.20455		0.983871	0.774194	2.08065
0.714286	0.904762	1.80952		0.636364	2.06818	0.181818		0.951613	0.967742	0.66129
0.833333	0.52381	1.57143		0.613636	1	1.93182		0.887097	1	1.67742
0.666667	0.761905	1.09524		0.704545	2.84091	1.34091		0.967742	0.983871	1.16129
0.571429	0.761905	1.09524		0.25	1.13636	1.77273		0.112903	0.112903	1.19355
0.952381	2.5	1.40476		0.318182	1.29545	1.04545		0.112903	0.967742	1.16129
0.547619	0.809524	2.7381		0.75	0.454545	1.11364		1.1129	0.0967742	1.01613
0.309524	0.47619	1.90476		0.386364	0.568182	1.06818		1.12903	0.290323	1.04839
0.619048	0.809524	1.7381		1.29545	1.13636	0.636364		1.04839	1.1129	1.1129
0.928571	0.738095	1.71429		0.659091	1.31818	1.22727		1.41935	0.903226	1.09677
0.833333	1.35714	1.66667		0.75	1.90909	1.09091		1.12903	0.758065	0.870968
0.952381	1.35714	1.11905		0.840909	1.02273	1.29545		0.822581	1.12903	0.177419
0.52381	1.5	1.61905		1.59091	2.22727	0.681818		0.516129	1.03226	1.03226
0.785714	1.04762	1.69048		3.84091	1.97727	1.11364		1.04839	1.56452	1.1129
0.428571	0.904762	1.57143		0.681818	1.29545	0.454545		1.12903	1.1129	1.20968
0.785714	0.690476	1.54762		1.59091	1.13636	1.09091		1.09677	0.677419	0.548387
0.52381	0.190476	2.02381		0.75	1.29545	1.15909		1.09677	0.967742	0.370968
0.690476	0.714286	0.809524		1.40909	1.38636	0.772727		1.20968	0.870968	0.0806452
1.21429	0.214286	2.97619		1.54545	1.18182	0.136364		1.01613	1.04839	0.354839
1.21429	0.428571	1.7619		3.40909	0.704545	0.181818		1.29032	0.322581	0.806452
1.2619	1.2381	1.85714		1.56818	1.68182	0.113636		1.12903	0.596774	0.693548
0.785714	1.21429	1.45238		0.386364	1.15909	0.386364		1.17742	0.919355	0.274194
1.28571	0.738095	1.66667		1.68182	1.20455	0.409091		1.08065	0.548387	0.629032
1.64286	0.166667	1.52381		2.84091	0.704545	0.159091		0.967742	0.629032	0.709677
1.21429	1.42857	1.42857		1.27273	1	1.29545		0.983871	0.83871	0.854839
1.04762	1.35714	1.7619		1.45455	1.02273	1.5		1.40323	0.822581	1.03226
1.02381	0.785714	2.07143		1.43182	1.22727	0.0909091		1.08065	0.306452	1.08065
1.14286	1.57143	1.2619		1.31818	1.09091	0.863636		1.1129	1.09677	0.806452
0.857143	1.57143	1.92857		1.15909	0.931818	1.31818		0.951613	1.01613	0.177419
1.47619	1.09524	1.92857		1.70455	1.04545	1.27273		1.17742	0.870968	0.774194
2.2619	1.38095	1.35714		1.25	1.59091	0.590909		1.17742	0.935484	0.322581
1.09524	1.85714	1.40476		1.86364	0.727273	1.02273		1.09677	0.0806452	1
1.16667	0.738095	2.2619		1.54545	0.454545	1.13636		0.645161	0.274194	1.04839
1.11905	1.07143	2.04762		1.54545	0.863636	1.13636		0.645161	0.903226	0.629032
1.09524	1.21429	1.28571		1.38636	1.22727	1.56818		1.40323	0.596774	1.56452
0.952381	0.690476	0.52381		1.11364	0.977273	0.181818		0.677419	0.951613	0.919355
1.64286	1.02381	0.547619		0.977273	0.863636	1.47727		0.645161	0.177419	0.5
1.16667	0.619048	0.261905		1.68182	0.340909	1.11364		1.04839	0.806452	0.983871
0.309524	1.16667	1.28571		1.20455	0.954545	1.36364		1.25806	1.29032	0.774194
1.09524	1.64286	2.2619		1.34091	0.772727	2.27273		1.12903	1.17742	1.17742
2.07143	1.42857	1.90476		1.61364	1.56818	1.81818		0.919355	0.0806452	1.16129
1.11905	0.833333	1.71429		1.70455	0.886364	1.54545		1.32258	0.887097	1.25806
1.14286	1.42857	0.119048		1.20455	0.840909	0.454545		0.822581	0.951613	0.983871
0.857143	1.09524	1.78571		0.931818	0.659091	0.977273		1.03226	0.725806	0.774194
1.14286	1.38095	1.19048		1.45455	0.409091	0.340909		0.580645	1.12903	0.935484
1.69048	0.690476	1.52381		1.15909	0.227273	0.477273		1	0.935484	0.741935
1.28571	1.33333	1.14286		0.931818	0.840909	1.93182		0.548387	1.01613	1.04839
1.19048	1.5	0.928571		1.02273	0.977273	1.13636		1.1129	0.725806	0.532258
1.19048	0.809524	1.38095		0.863636	1.09091	0.704545		0.774194	1.12903	1
1.21429	1.47619	1.14286		0.954545	0.886364	0.727273		0.693548	1.25806	1.27419
1.07143	1.45238	0.214286		1.04545	0.659091	1		1.08065	0.870968	1.35484
2.21429	1.45238	1.07143		0.681818	0.772727	0.25		0.870968	0.919355	0.854839
0.0952381	0.833333	1.54762		1.59091	0.772727	1.27273		1.04839	0.967742	0.693548
1.21429	1.19048	1.90476		0.772727	1	1.38636		0.774194	1.12903	0.758065
1.78571	0.952381	1.11905		0.681818	0.431818	2.47727		1.24194	1.1129	0.790323
0.619048	3.04762	0.690476		1.56818	0.931818	1.22727		0.790323	0.903226	0.5
0.833333	0.333333	1.19048		1.06818	0.704545	1.45455		0.887097	1.06452	3.14516
0.904762	0.690476	1.16667		0.340909	0.75	0.909091		0.83871	1.17742	1.03226
1.02381	0.261905	1.19048		1.06818	0.909091	1.18182		0.83871	1.41935	1.59677
0.785714	0.690476	1.40476		0.431818	0.75	1.20455		0.870968	0.677419	0.854839
0.571429	0.809524	1.5		1.70455	0.863636	0.886364		0.822581	1.35484	0.870968
0.809524	0.785714	1.95238		0.477273	0.454545	1.06818		0.725806	1.51613	0.774194
0.785714	1.09524	1.5		0.863636	0.795455	1.27273		0.790323	2.12903	2
0.619048	1.19048	0.952381		1.59091	1.02273	1.29545		0.774194	1.08065	1.32258
1.69048	1.07143	1.69048		0.0909091	0.840909	1.81818		0.193548	1.08065	0.870968
0.880952	2	1.5		1.61364	0.863636	1.04545		0.645161	0.741935	1.08065
2.47619	1.2619	1.2381		0.5	0.840909	0.886364		0.854839	0.903226	0.709677
0.142857	1.35714	0.833333		0.863636	0.886364	1.09091		0.758065	1.09677	1.83871
0.595238	1.97619	1.54762		0.931818	1	0.772727		0.774194	1.19355	1.64516
0.333333	1.2381	1.21429		1.04545	0.159091	1.36364		0.854839	0.451613	2.8871
0.619048	1.2619	1.61905		1	0.977273	0.931818		0.758065	1.64516	0.951613
0.857143	2.14286	1.19048		1.09091	0.727273	0.954545		0.854839	0.129032	0.725806
1.59524	0.0952381	1.85714		1.02273	0.977273	1.20455		0.629032	1.12903	0.193548
1.21429	1.52381	1.59524		1.11364	1.22727	1.18182		0.677419	1.25806	0.822581
0.619048	2.33333	1.52381		0.75	0.681818	1.09091		0.919355	1.67742	0.887097
0.47619	0.97619	0.333333		1.09091	0.681818	1.22727		0.483871	0.806452	1.69355
0.785714	1.14286	0.309524		0.886364	0.931818	0.931818		0.66129	0.983871	1.54839
0.642857	14	1.66667		0.454545	0.75	0.840909		0.725806	1.08065	0.903226
1.2381	1.7381	1.59524		0.727273	0.863636	1.88636		0.0967742	0.16129	1.87097
0.857143	1.2381	1.61905		0.477273	0.909091	0.727273		0.0645161	0.854839	0.935484
0.309524	1.71429	1.59524		0.886364	0.727273	1.47727		0.5	0.629032	0.919355
1.09524	2.16667	0.52381		0.159091	1.13636	0.931818		0.741935	1.45161	0.870968
0.547619	1.2619	0.952381		0.272727	0.340909	1.25		0.112903	0.306452	0.951613
0.119048	1.80952	1.57143		0.954545	0.840909	1.20455		0.919355	1.16129	1.35484
0.738095	1.30952	0.380952		0.840909	1.09091	0.954545		0.774194	0.0645161	0.0806452
0.714286	1.78571	2.04762		0.772727	0.795455	1.18182		1.09677	1.56452	1.30645
0.666667	2.02381	1.57143		0.909091	0.772727	1.38636		0.822581	0.935484	1.12903
0.404762	0.785714	1.47619		0.113636	1.68182	1.06818		0.725806	1.12903	1.04839
0.666667	1.2619	1.28571		1.06818	1.04545	2.13636		0.451613	0.774194	1.12903
1.28571	1.16667	1.21429		0.772727	1.04545	1.15909		0.403226	1.14516	1.58065
2.07143	1.14286	1.33333		0.659091	1.13636	1		0.258065	1.14516	0.806452
2.5	1.71429	1.19048		0.568182	1.72727	0.659091		0.677419	1.04839	0.854839
0.666667	1.35714	1.54762		0.840909	0.659091	1.11364		0.0967742	2	0.903226
1.33333	1.14286	1.45238		1.29545	0.159091	1		1.27419	0.967742	1.33871
0.595238	1.19048	0.547619		1.11364	0.727273	1.04545		1.04839	1.14516	1.6129
0.571429	1.30952	1.5		1.09091	0.772727	1.20455		0.774194	0.967742	0.870968
0.571429	1.19048	1.52381		1.06818	0.545455	2.11364		0.919355	1.04839	1.03226
0.261905	1.02381	1.09524		1.27273	0.727273	0.795455		0.629032	0.806452	0.919355
0.666667	1.2381	1.42857		1.15909	0.931818	0.931818		0.951613	0.112903	0.774194
0.738095	1.21429	1.5		0.931818	0.840909	0.681818		0.919355	0.0806452	1.87097
0.619048	1.04762	1.92857		1.27273	0.727273	2.22727		0.0645161	1.24194	1.83871
0.619048	0.928571	0.619048		1.20455	0.954545	1.18182		0.209677	0.854839	0.854839
0.142857	1.33333	1.47619		1.06818	0.772727	1.02273		0.693548	0.870968	1.48387
1.28571	1.09524	1.16667		1.47727	1.09091	1.90909		1.29032	0.822581	0.983871
0.714286	1.09524	1.16667		1.88636	1.02273	1.79545		0.725806	0.725806	1.12903
0.52381	1.07143	1.80952		1	1	1.06818		0.854839	0.629032	1.06452
1.07143	0.833333	0.738095		0.613636	0.863636	0.909091		1.59677	1.09677	1.40323
1.21429	0.97619	1.19048		1.18182	0.840909	1.04545		0.693548	0.870968	1.12903
0.285714	0.833333	1.2381		1.13636	0.840909	1.09091		1.22581	0.725806	1.04839
0.595238	1.35714	1.35714		0.954545	0.977273	0.909091		0.677419	1.32258	0.0967742
0.547619	0.833333	1.14286		0.977273	0.659091	0.886364		0.951613	0.483871	0.306452
0.5	1.19048	1.38095		0.954545	1.02273	0.818182		0.693548	0.935484	0.306452
0.690476	1.14286	1.2619		0.795455	0.727273	1		0.774194	0.854839	0.129032
0.619048	1.2619	0.190476		0.386364	0.840909	1.02273		0.5	0.919355	0.306452
0.690476	0.880952	0.452381		0.659091	0.590909	1.15909		0.790323	0.903226	0.193548
0.666667	1	1.16667		1.47727	0.795455	0.954545		0.112903	0.66129	0.177419
0.642857	0.809524	0.452381		0.954545	0.590909	1.11364		0.241935	0.612903	0.16129
0.642857	0.857143	1.28571		0.772727	0.5	0.318182		0.145161	0.919355	0.16129
0.761905	1.04762	0.380952		0.545455	0.772727	0.727273		0.870968	1.29032	1.29032
1.11905	0.785714	1.28571		0.568182	0.886364	1.27273		0.935484	0.83871	0.16129
0.571429	1.02381	1.5		1.04545	0.909091	0.818182		0.709677	0.483871	0.177419
0.547619	1.19048	1.57143		1.06818	0.954545	0.931818		0.758065	0.596774	1.32258
0.357143	1.2381	1.47619		1.29545	0.75	0.772727		0.854839	0.322581	0.145161
0.547619	1.07143	1.69048		1.25	0.818182	0.659091		0.822581	1.01613	0.225806
0.452381	1.11905	1.71429		1.18182	1.06818	0.818182		0.870968	0.5	0.354839
0.97619	0.880952	1.04762		0.863636	0.818182	1		0.16129	0.516129	0.241935
1.88095	0.880952	1.57143		0.909091	0.590909	0.931818		0.822581	0.5	0.0645161
0.904762	1.02381	1.14286		0.931818	1.15909	0.159091		0.870968	0.806452	0.403226
0.97619	1.04762	1.54762		1.13636	0.636364	0.863636		0.870968	0.564516	1.3871
1.02381	1.09524	1.59524		0.431818	1.63636	0.727273		0.693548	0.548387	0.0645161
1.04762	0.904762	2.57143		1.29545	0.477273	0.454545		0.66129	0.209677	0.790323
1.59524	0.97619	1.5		1.06818	0.704545	0.590909		0.66129	0.387097	0.741935
1.11905	1.19048	1.71429		1.06818	0.795455	0.204545		0.693548	0.435484	2.22581
0.357143	1.21429	1.04762		1.31818	0.386364	1.04545		0.967742	0.790323	0.129032
0.97619	0.833333	1.21429		2	0.613636	0.818182		0.983871	0.887097	0.0645161
[truncated: 37,411 more rows]

[truncated: 6 more sheets: Figure S7, Figure S8, Figure S12, Figure S13, Figure S14, Figure S15]
